# Supplementary material for: Association of ideal cardiovascular health metrics with incident low estimated glomerular filtration rate: More than a decade follow-up in the Tehran Lipid and Glucose Study (TLGS)
Source: PLoS One. 2024 Feb 1;19(2):e0282773. doi: 10.1371/journal.pone.0282773 (PMC10833558; doi:10.1371/journal.pone.0282773)
Supplement: S1 Data — (XLSX) [file pone.0282773.s002.xlsx]

## Sheet: Sheet1
ID	Outcome	SurvivalDay	sex	Education_baseline	BMI	HTN	CHOL	DM	SMOK	PHYACT	Behavior_component	Biological_component	Total_component	Total_component_category	Age_baseline	Age_FW1	Age_FW2	Age_FW3	Age_FW4	Spouse_baseline	Spouse_FW1	Spouse_FW2	Spouse_FW3	eGFR_EPI_baseline	eGFR_EPI_FW1	eGFR_EPI_FW2	eGFR_EPI_FW3	eGFR_EPI_FW4
1	0	4485	Female	cycle+diploma	Intermediate	Ideal	Ideal	Ideal	Ideal	Intermediate	1	3	4	Intermediate	41	44	47	51	54	Married	Married	Married	Married	72.63	82.74	71.32	61.8	67.9
2	0	4181	Male	cycle+diploma	Ideal	Ideal	Ideal	Ideal	Ideal	Ideal	3	3	6	Ideal	21	26	28	32		Single	Single	Single	Married	91.42	88.26	72.23	84.62
3	1	2760	Female	cycle+diploma	Intermediate	Poor	Intermediate	Intermediate	Ideal	Ideal	2	0	2	Poor	48	51	54	57	61	Married	Married	Married	Married	72.58	69.35	60.51	59.25	57.61
4	0	4507	Female	cycle+diploma	Poor	Ideal	Intermediate	Ideal	Ideal	Poor	1	2	3	Intermediate	36	39	42	45	48	Married	Married	Married	Married	104.05	85.7	96.75	82.16	80.45
5	1	2740	Male	cycle+diploma	Poor	Ideal	Ideal	Ideal	Intermediate	Poor	0	3	3	Intermediate	40	43	46	49	53	Married	Married	Married	Married	69.38	65.01	63.65	57.34
6	0	4410	Female	cycle+diploma	Poor	Ideal	Intermediate	Poor	Ideal	Ideal	2	1	3	Intermediate	44	47	50	53	56	Married	Married	Married	Married	72.84	93.41	79.32	77.67	87.69
7	0	4716	Male	cycle+diploma	Intermediate	Intermediate	Ideal	Ideal	Ideal	Poor	1	2	3	Intermediate	53	56	59	63	65	Married	Married	Married	Married	81.11	79.42	77.77	75.61	74.56
8	0	2303	Female	cycle+diploma	Intermediate	Ideal	Ideal	Ideal	Ideal	Intermediate	1	3	4	Intermediate	49		55			Married		Married		70.33		60.09
9	1	1151	Male	Higher Diploma	Ideal	Poor	Intermediate	Ideal	Ideal	Intermediate	2	1	3	Intermediate	55		62			Married		Married		79.98		56.89
10	0	4535	Male	cycle+diploma	Poor	Ideal	Intermediate	Ideal	Ideal	Poor	1	2	3	Intermediate	48		56		61	Married		Married		84.01		89.12		76.68
11	1	4083	Male	illiterate+primary	Poor	Intermediate	Ideal	Ideal	Ideal	Intermediate	1	2	3	Intermediate	56	59	62	65	69	Married	Married	Married	Married	80.3	70	62.22	60.92	59.23
12	0	4718	Male	cycle+diploma	Poor	Intermediate	Intermediate	Ideal	Intermediate	Poor	0	1	1	Poor	63	65	68	72	76	Married	Married	Married	Married	75.61	83.66	89.31	79.65	84.43
13	1	2925	Male	Higher Diploma	Intermediate	Ideal	Poor	Ideal	Ideal	Intermediate	1	2	3	Intermediate	28	31	34	38	41	Single	Married	Single	Single	72.23	85.22	63.71	57.3	79.44
14	0	3647	Male	cycle+diploma	Intermediate	Ideal	Ideal	Ideal	Ideal	Intermediate	1	3	4	Intermediate	22	25	28	32		Single	Single	Single	Married	100.85	98.75	79	76.82
15	0	4369	Female	cycle+diploma	Intermediate	Ideal	Ideal	Ideal	Ideal	Intermediate	1	3	4	Intermediate	28	31	34	37	40	Married	Married	Married	Married	72.64	104.52	78.14	86.91	74.92
16	1	3756	Female	cycle+diploma	Poor	Intermediate	Ideal	Poor	Ideal	Intermediate	1	1	2	Poor	47	49	52	55	59	Married	Married	Married	Married	81.01	92.11	78.22	67.43	43.65
17	0	4841	Female	cycle+diploma	Intermediate	Ideal	Ideal	Ideal	Ideal	Ideal	2	3	5	Ideal	24	27	31	34	37	Married	Married	Married	Married	105.01	82.08	79.81	88.76	86.91
18	0	3325	Female	cycle+diploma	Intermediate	Ideal	Ideal	Ideal	Ideal	Ideal	2	3	5	Ideal	22	25	29	31		Married	Married	Married	Married	96.57	94.55	72.13	79.81
19	0	4358	Male	illiterate+primary	Ideal	Intermediate	Intermediate	Ideal	Poor	Intermediate	1	1	2	Poor	52	55	58	61	64	Married	Married	Married	Married	81.69	72	78.31	69.02	67.59
20	0	4866	Male	cycle+diploma	Poor	Intermediate	Intermediate	Ideal	Ideal	Ideal	2	1	3	Intermediate	34	37	40	44	47	Married	Married	Married	Married	113.41	101.85	108.73	105.72	94.94
21	0	4781	Female	cycle+diploma	Ideal	Ideal	Ideal	Ideal	Ideal	Ideal	3	3	6	Ideal	33	36	39	42	46	Married	Married	Married	Married	78.7	77.05	75.45	65.83	64.01
22	0	5070	Female	Higher Diploma	Intermediate	Ideal	Ideal	Ideal	Ideal	Poor	1	3	4	Intermediate	35	39	42	45	49	Married	Married	Married	Married	86.97	85.7	96.75	72.33	70.33
23	0	4548	Male	cycle+diploma	Ideal	Ideal	Ideal	Intermediate	Poor	Poor	1	2	3	Intermediate	52	55	58	62	65	Married	Married	Married	Divorced+Widowed	81.69	72	70.49	68.54	83.66
24	0	4820	Male	cycle+diploma	Ideal	Ideal	Ideal	Ideal	Poor	Poor	1	3	4	Intermediate	40	43	46	50	53	Married	Married	Married	Married	84.22	87.02	69.62	74.57	81.11
25	0	4820	Female	cycle+diploma	Intermediate	Ideal	Ideal	Ideal	Ideal	Intermediate	1	3	4	Intermediate	36	39	42	47	49	Married	Married	Married	Married	97.95	98.81	96.75	93.41	92.11
26	0	3505	Female	cycle+diploma	Poor	Intermediate	Intermediate	Poor	Ideal	Ideal	2	0	2	Poor	36	39	42	45		Married	Divorced+Widowed	Married	Married	77.05	75.45	65.83	72.33
27	1	4372	Female	cycle+diploma	Poor	Ideal	Ideal	Ideal	Ideal	Intermediate	1	3	4	Intermediate	38	40	44	47	52	Married	Married	Married	Married	74.18	85.1	72.84	71.32	55.24
28	0	4966	Male	cycle+diploma	Intermediate	Ideal	Intermediate	Ideal	Poor	Poor	0	2	2	Poor	39	44	46	50	53	Married	Married	Married	Married	80.56	77.78	76.69	82.84	73.01
29	0	4817	Female	cycle+diploma	Ideal	Intermediate	Ideal	Ideal	Ideal	Poor	2	2	4	Intermediate	53	57	59	62	66	Married	Married	Married	Married	74.65	66.49	65.56	64.19	62.41
30	0	5165	Male	cycle+diploma	Poor	Poor	Ideal	Ideal	Poor	Poor	0	2	2	Poor	32	35	39	42	46	Single	Single	Single	Single	84.62	82.86	80.56	78.88	75.18
31	0	4447	Male	cycle+diploma	Ideal	Intermediate	Intermediate	Ideal	Intermediate	Poor	1	1	2	Poor	58	61	64	67	70	Married	Married	Married	Married	78.31	76.68	84.25	82.5	64.8
32	1	3133	Female	cycle+diploma	Intermediate	Intermediate	Ideal	Intermediate	Ideal	Poor	1	1	2	Poor	57	60	64	67	70	Married	Married	Married	Married	67.3	65.1	63.3	49.72	54.08
33	0	4595	Female	Higher Diploma	Intermediate	Ideal	Ideal	Ideal	Poor	Poor	0	3	3	Intermediate	29	33	35	38	42	Married	Married	Married	Married	91.93	78.7	62.25	67.71	73.87
34	0	3479	Female	cycle+diploma	Poor	Intermediate	Ideal	Ideal	Intermediate	Ideal	1	2	3	Intermediate	35	37	40	44		Married	Married	Married	Married	77.6	86.91	98.12	72.84
35	0	3714	Male	cycle+diploma	Poor	Intermediate	Intermediate	Intermediate	Poor	Poor	0	0	0	Poor	40	43	45	50		Married	Married	Married	Married	80	71.1	77.24	61.89
36	0	5645	Male	cycle+diploma	Intermediate	Intermediate	Intermediate	Ideal	Poor	Ideal	1	1	2	Poor	44	49	53	55	59	Married	Married	Married	Married	85.47	83.43	81.11	72	81.33
37	0	5645	Female	cycle+diploma	Intermediate	Ideal	Ideal	Ideal	Ideal	Poor	1	3	4	Intermediate	37	43	46	49	53	Married	Married	Married	Married	85.76	73.36	64.01	62.67	62.31
38	0	5061	Male	cycle+diploma	Intermediate	Ideal	Intermediate	Ideal	Ideal	Ideal	2	2	4	Intermediate	21	25	28	32	35	Single	Single	Single	Single	69.8	88.89	72.23	70.23	68.77
39	0	4537	Male	cycle+diploma	Poor	Intermediate	Intermediate	Ideal	Poor	Ideal	1	1	2	Poor	24	27	29	32	37	Single	Married	Married	Married	121.66	109.26	107.74	105.49	101.85
40	0	4534	Male	cycle+diploma	Intermediate	Intermediate	Poor	Ideal	Poor	Poor	0	1	1	Poor	35	38	40	44	47	Married	Married	Married	Married	103.29	90.13	88.87	86.41	94.94
41	0	4485	Male	cycle+diploma	Intermediate	Ideal	Intermediate	Poor	Intermediate	Ideal	1	1	2	Poor	47	50	53	57	60	Married	Married	Married	Married	76.16		73.01	78.87	63.1
42	0	3245	Female	cycle+diploma	Ideal	Ideal	Ideal	Ideal	Ideal	Intermediate	2	3	5	Ideal	21	24	27	30		Single	Single	Married	Married	97.25	95.22	82.08	80.37
43	0	2470	Male	cycle+diploma	Ideal	Poor	Ideal	Ideal	Poor	Ideal	2	2	4	Intermediate	60		67			Married		Married		63.1		73.52
44	0	3936	Female	illiterate+primary	Intermediate	Intermediate	Poor	Poor	Ideal	Intermediate	1	0	1	Poor	52	55	59	62		Married	Married	Married	Married	78.22	67.43	85.86	84.07
45	0	1273	Male	Higher Diploma	Ideal	Ideal	Ideal	Ideal	Ideal	Ideal	3	3	6	Ideal	28	31				Married	Married			108.49	94.67
46	0	4483	Female	illiterate+primary	Ideal	Intermediate	Ideal	Ideal	Ideal	Ideal	3	2	5	Ideal	50	53	56	59	62	Married	Divorced+Widowed	Divorced+Widowed	Divorced+Widowed	62.24	68.38	66.95	65.56	64.19
47	0	2318	Male	cycle+diploma	Ideal	Ideal	Ideal	Ideal	Ideal	Ideal	3	3	6	Ideal	25	28	32			Single	Married	Married		98.75	108.49	84.62
48	0	4390	Male	Higher Diploma	Ideal	Ideal	Ideal	Ideal	Ideal	Intermediate	2	3	5	Ideal	22	25	28	31	34	Single	Single	Single	Single	90.78	88.89	72.23	77.36	69.25
49	0	1970	Male	Higher Diploma	Intermediate	Intermediate	Ideal	Ideal	Ideal	Intermediate	1	2	3	Intermediate	31	34	37			Married	Married	Married		94.67	92.7	111.04
50	1	575	Female	illiterate+primary	Intermediate	Intermediate	Ideal	Poor	Ideal	Intermediate	1	1	2	Poor	60	64				Married	Married			70.16	50.77
51	0	4049	Female	illiterate+primary	Intermediate	Intermediate	Ideal	Ideal	Ideal	Ideal	2	2	4	Intermediate	47		52	55	58	Married		Married	Married	93.41		90.19	88.31	86.47
52	0	4049	Female	cycle+diploma	Ideal	Ideal	Ideal	Ideal	Ideal	Ideal	3	3	6	Ideal	24		29	31	35	Married		Married	Married	109.79		106	104.52	88.14
53	0	4128	Male	cycle+diploma	Intermediate	Intermediate	Ideal	Intermediate	Ideal	Poor	1	1	2	Poor	22	26	30	33		Single	Married	Married	Married	90.78	98.05	85.82	93.35
54	0	3064	Female	cycle+diploma	Ideal	Ideal	Ideal	Intermediate	Ideal	Poor	2	2	4	Intermediate	20	23	28			Single	Single	Married		104.94	95.89	81.51
55	1	2617	Female	cycle+diploma	Poor	Poor	Poor	Intermediate	Ideal	Ideal	2	0	2	Poor	54	59	63		70	Married	Married	Married		72.25	65.56	56.8		49.17
56	0	3863	Female	Higher Diploma	Intermediate	Ideal	Ideal	Ideal	Ideal	Poor	1	3	4	Intermediate	37	40	44	47		Single	Single	Married	Divorced+Widowed	76.51	74.92	72.84	63.56
57	0	5588	Male	cycle+diploma	Intermediate	Intermediate	Ideal	Ideal	Ideal	Poor	1	2	3	Intermediate	33	37	40	43	49	Married	Married	Married	Married	104.75	111.04	108.73	97.64	82.52
58	0	4978	Male	Higher Diploma	Ideal	Ideal	Ideal	Ideal	Ideal	Poor	2	3	5	Ideal	29	32	36	39	43	Married	Married	Married	Married	102.75	105.49	111.83	89.5	87.02
59	1	3816	Female	cycle+diploma	Intermediate	Intermediate	Intermediate	Ideal	Ideal	Ideal	2	1	3	Intermediate	62	64	68	70	74	Divorced+Widowed	Divorced+Widowed	Divorced+Widowed	Divorced+Widowed	72.91	82.9	69.9	68.93	59
60	0	4371	Male	cycle+diploma	Intermediate	Intermediate	Intermediate	Ideal	Ideal	Ideal	2	1	3	Intermediate	29	32	35	38	41	Married	Married	Married	Married	96.01	94.01	112.62	81.13	88.25
61	0	3122	Male	Higher Diploma	Intermediate	Intermediate	Ideal	Ideal	Poor	Ideal	1	2	3	Intermediate	27		32	35		Divorced+Widowed		Married	Married	109.26		105.49	103.29
62	0	4969	Male	Higher Diploma	Intermediate	Intermediate	Intermediate	Ideal	Ideal	Poor	1	1	2	Poor	37	40	43	46	51	Married	Married	Married	Married	90.76	108.73	87.02	95.61	100.64
63	0	5601	Female	Higher Diploma	Ideal	Intermediate	Intermediate	Ideal	Ideal	Ideal	3	1	4	Intermediate	47	52	55	58	62	Married	Married	Divorced+Widowed	Divorced+Widowed	103.49	78.22	60.09	74.99	72.91
64	1	3446	Female	cycle+diploma	Poor	Poor	Intermediate	Ideal	Ideal	Intermediate	1	1	2	Poor	48	53			61	Married	Married			67.54	77.67			51.86
65	0	960	Female	Higher Diploma	Ideal	Ideal	Ideal	Ideal	Ideal	Intermediate	2	3	5	Ideal	23	26				Single	Single			95.89	93.89
66	0	2487	Female	cycle+diploma	Ideal	Ideal	Ideal	Ideal	Ideal	Intermediate	2	3	5	Ideal	43	46	49			Married	Married	Married		65.37	64.01	62.67
67	0	2487	Male	Higher Diploma	Intermediate	Intermediate	Intermediate	Poor	Intermediate	Intermediate	0	0	0	Poor	45	48	52			Married	Married	Married		80.47	84.01	66.75
68	1	4046	Female	illiterate+primary	Intermediate	Intermediate	Intermediate	Ideal	Ideal	Intermediate	1	1	2	Poor	59	63	65	68	72	Married	Married	Married	Married	74.46	63.74	62.85	69.9	59.84
69	0	1494	Female	Higher Diploma	Ideal	Intermediate	Ideal	Ideal	Ideal	Poor	2	2	4	Intermediate	36	40				Married	Married			77.05	74.92
70	0	4582	Male	cycle+diploma	Ideal	Ideal	Intermediate	Ideal	Poor	Poor	1	2	3	Intermediate	40	42	45	49	52	Married	Married	Married	Married	80	78.88	85.8	75.1	66.75
71	0	4743	Female	illiterate+primary	Poor	Intermediate	Ideal	Ideal	Ideal	Poor	1	2	3	Intermediate	57	60	63	66	70	Married	Married	Married	Married	75.52	73.94	72.4	62.41	68.93
72	0	3464	Female	cycle+diploma	Poor	Ideal	Intermediate	Ideal	Ideal	Ideal	2	2	4	Intermediate	38	41	44	48		Married	Married	Married	Married	75.98	84.5	72.84	70.82
73	0	3459	Male	Higher Diploma	Poor	Intermediate	Ideal	Intermediate	Intermediate	Poor	0	1	1	Poor	46	48	52	55		Married	Married	Married	Married	85.2	84.01	81.69	79.98
74	0	2199	Male	cycle+diploma	Poor	Ideal	Ideal	Ideal	Poor	Ideal	1	3	4	Intermediate	22	25	28			Single	Single	Married		100.85	98.75	87.03
75	0	3636	Female	cycle+diploma	Ideal	Ideal	Ideal	Ideal	Ideal	Intermediate	2	3	5	Ideal	36	39	42	46		Married	Married	Married	Married	77.05	75.45	73.87	81.58
76	0	5252	Female	Higher Diploma	Ideal	Ideal	Ideal	Ideal	Ideal	Ideal	3	3	6	Ideal	23	26	32		37	Single	Married	Married		110.57	108.26	79.25		112.57
77	0	4460	Female	cycle+diploma	Poor	Ideal	Poor	Poor	Ideal	Ideal	2	1	3	Intermediate	44	47	50	53	56	Married	Married	Married	Married	82.74	81.01	79.32	77.67	87.69
78	0	4261	Female	Higher Diploma	Poor	Ideal	Ideal	Intermediate	Ideal	Poor	1	2	3	Intermediate	24	28	32	36		Married	Married	Married	Married	95.22	106.75	90.02	87.52
79	1	2359	Male	cycle+diploma	Intermediate	Poor	Ideal	Intermediate	Ideal	Intermediate	1	1	2	Poor	62	66	71		76	Married	Married	Married		70.67	66.64	36.92		43.87
80	0	944	Male	cycle+diploma	Intermediate	Ideal	Intermediate	Ideal	Poor	Poor	0	2	2	Poor	33	36				Married	Married			114.21	102.57
81	0	5203	Female	illiterate+primary	Intermediate	Intermediate	Ideal	Poor	Ideal	Intermediate	1	1	2	Poor	52	56	61		66	Married	Married	Married		77.18	66.95	64.64		62.41
82	0	944	Female	Higher Diploma	Poor	Intermediate	Intermediate	Intermediate	Ideal	Poor	1	0	1	Poor	30	33				Married	Married			105.26	78.7
83	0	3267	Male	cycle+diploma	Intermediate	Intermediate	Ideal	Ideal	Ideal	Poor	1	2	3	Intermediate	27	31	36			Married	Married	Married		96.31	85.22	74.69
84	0	4641	Female	Higher Diploma	Ideal	Ideal	Ideal	Ideal	Ideal	Poor	2	3	5	Ideal	24	27	32		37	Married	Married	Married		109.79	93.23	90.02		86.91
85	0	5773	Female	cycle+diploma	Poor	Ideal	Ideal	Ideal	Ideal	Intermediate	1	3	4	Intermediate	36	40	44	49	52	Married	Married	Married	Divorced+Widowed	99.41	85.1	107.17	79.88	90.19
86	0	2943	Male	Higher Diploma	Intermediate	Ideal	Intermediate	Intermediate	Ideal	Ideal	2	1	3	Intermediate	26			34		Married			Married	88.26			83.44
87	1	2073	Female	cycle+diploma	Ideal	Ideal	Intermediate	Ideal	Ideal	Poor	2	2	4	Intermediate	56	59	64	66	70	Married	Married	Divorced+Widowed	Divorced+Widowed	64.6	85.86	56.41	55.62	54.08
88	0	3205	Female	cycle+diploma	Intermediate	Ideal	Ideal	Ideal	Ideal	Ideal	2	3	5	Ideal	35	41	44			Married	Married	Married		94.44	97.43	82.74
89	1	2591	Male	cycle+diploma	Intermediate	Poor	Ideal	Ideal	Ideal	Ideal	2	2	4	Intermediate	38	43	47	50		Married	Married	Married	Married	82.79	78.33	58.15	61.89
90	0	4772	Female	Higher Diploma	Poor	Ideal	Ideal	Ideal	Ideal	Ideal	2	3	5	Ideal	33	37	40	43	46	Married	Married	Married	Married	78.7	100.21	74.92	73.36	81.58
91	0	4772	Male	cycle+diploma	Intermediate	Intermediate	Ideal	Ideal	Intermediate	Intermediate	0	2	2	Poor	42	46	49	51	55	Married	Married	Married	Married	87.63	85.2	83.43	82.26	89.75
92	1	3345	Female	illiterate+primary	Poor	Ideal	Ideal	Ideal	Ideal	Poor	1	3	4	Intermediate	48		54	59	63	Married		Married	Divorced+Widowed	63.12		60.51	58.42	51.13
93	0	4074	Female	cycle+diploma	Ideal	Ideal	Ideal	Ideal	Ideal	Poor	2	3	5	Ideal	23		27	30	35	Married		Married	Married	110.57		107.5	91.29	101.63
94	1	1124	Male	illiterate+primary	Ideal	Ideal	Ideal	Ideal	Intermediate	Ideal	2	3	5	Ideal	64		70			Married		Married		67.59		53.78
95	0	4936	Female	cycle+diploma	Poor	Ideal	Ideal	Ideal	Ideal	Ideal	2	3	5	Ideal	30	33	36	40	44	Married	Married	Married	Married	80.37	103.07	68.67	74.92	72.84
96	0	2236	Male	cycle+diploma	Intermediate	Intermediate	Ideal	Ideal	Ideal	Ideal	2	2	4	Intermediate	25		31			Single		Married		88.89		70.73
97	0	3707	Female	cycle+diploma	Intermediate	Ideal	Intermediate	Ideal	Ideal	Ideal	2	2	4	Intermediate	22	25	29	32		Single	Single	Single	Single	96.57	94.55	91.93	90.02
98	1	2575	Female	illiterate+primary	Poor	Intermediate	Ideal	Ideal	Ideal	Intermediate	1	2	3	Intermediate	63	66	69	72	75	Married	Married	Married	Married	63.74	70.89	69.41	59.84	66.55
99	0	4717	Female	cycle+diploma	Intermediate	Intermediate	Ideal	Ideal	Ideal	Ideal	2	2	4	Intermediate	28	31	34	37	41	Married	Married	Married	Married	115.41	104.52	102.34	86.91	97.43
100	0	4281	Male	cycle+diploma	Poor	Ideal	Intermediate	Intermediate	Poor	Intermediate	0	1	1	Poor	47	49	52	55	58	Married	Married	Married	Married	84.61	83.43	99.94	89.75	87.88
101	0	4584	Male	illiterate+primary	Intermediate	Ideal	Ideal	Ideal	Poor	Poor	0	3	3	Intermediate	43	47	50	53	56	Married	Married	Married	Married	97.64	76.16	74.57	66.28	71.49
102	0	4527	Female	cycle+diploma	Poor	Intermediate	Ideal	Ideal	Ideal	Intermediate	1	2	3	Intermediate	50	53	56	59	62	Divorced+Widowed	Divorced+Widowed	Divorced+Widowed	Divorced+Widowed	79.32	77.67	76.05	65.56	64.19
103	0	4794	Male	cycle+diploma	Poor	Ideal	Ideal	Ideal	Ideal	Intermediate	1	3	4	Intermediate	26	29	32		39	Married	Married	Married		88.26	86.42	84.62		89.5
104	1	2967	Female	Higher Diploma	Ideal	Ideal	Ideal	Ideal	Ideal	Ideal	3	3	6	Ideal	33	36	39	43	47	Married	Married	Married	Married	73.34	68.67	75.45	58.85	57.21
105	0	5662	Female	Higher Diploma	Intermediate	Ideal	Ideal	Ideal	Ideal	Ideal	2	3	5	Ideal	29	34	38	41	45	Married	Married	Married	Married	83.97	88.76	67.71	66.3	72.33
106	1	1701	Female	illiterate+primary	Intermediate	Ideal	Intermediate	Intermediate	Ideal	Ideal	2	1	3	Intermediate	51	54	57	61	65	Married	Married	Married	Divorced+Widowed	63.19	60.51	59.25	51.86	56.01
107	0	4512	Female	cycle+diploma	Intermediate	Ideal	Ideal	Ideal	Ideal	Intermediate	1	3	4	Intermediate	30	34		39	42	Married	Married		Married	91.29	102.34		85.7	96.75
108	0	2549	Male	Higher Diploma	Poor	Intermediate	Ideal	Intermediate	Ideal	Ideal	2	1	3	Intermediate	39	43	46			Married	Married	Married		73.13	78.33	63.65
109	0	2553	Female	cycle+diploma	Intermediate	Intermediate	Ideal	Ideal	Ideal	Intermediate	1	2	3	Intermediate	36	40	43			Married	Married	Married		100.92	74.92	73.36
110	0	4496	Female	cycle+diploma	Intermediate	Ideal	Intermediate	Poor	Ideal	Ideal	2	1	3	Intermediate	50	54	57	60	62	Married	Married	Married	Married	79.32	67.9	66.49	73.94	72.91
111	0	4829	Female	cycle+diploma	Ideal	Ideal	Ideal	Ideal	Ideal	Ideal	3	3	6	Ideal	30	33	36	39	43	Married	Married	Married	Married	91.29	89.39	77.05	85.7	78.05
112	1	1972	Female	cycle+diploma	Poor	Intermediate	Intermediate	Ideal	Ideal	Ideal	2	1	3	Intermediate	52	56	59			Married	Married	Married		68.86	76.05	58.42
113	0	3118	Female	Higher Diploma	Ideal	Ideal	Ideal	Ideal	Ideal	Intermediate	2	3	5	Ideal	28	32		37		Married	Married		Married	72.64	79.25		68.19
114	0	4778	Female	cycle+diploma	Ideal	Ideal	Ideal	Ideal	Poor	Ideal	2	3	5	Ideal	40	44	47	50	53	Married	Married	Married	Married	85.1	82.74	81.01	69.84	60.94
115	0	4778	Male	cycle+diploma	Ideal	Ideal	Ideal	Ideal	Poor	Poor	1	3	4	Intermediate	43	47	50	53	57	Married	Married	Married	Married	87.02	94.94	101.35	81.11	78.87
116	0	4874	Female	cycle+diploma	Intermediate	Ideal	Ideal	Ideal	Ideal	Ideal	2	3	5	Ideal	47	50	54	57	61	Married	Married	Married	Married	81.01	79.32	88.93	75.52	64.64
117	0	4297	Male	Higher Diploma	Ideal	Ideal	Ideal	Ideal	Ideal	Intermediate	2	3	5	Ideal	22	25	29	34		Single	Single	Married	Married	113.17	98.75	96.01	92.7
118	0	4522	Male	illiterate+primary	Intermediate	Ideal	Intermediate	Ideal	Ideal	Poor	1	2	3	Intermediate	44	48	50	53	56	Married	Married	Married	Married	96.96	84.01	67.69	73.01	71.49
119	0	4521	Female	cycle+diploma	Intermediate	Ideal	Ideal	Ideal	Ideal	Ideal	2	3	5	Ideal	43	46	49	52	56	Married	Married	Married	Married	96.07	81.58	79.88	78.22	66.95
120	0	4334	Female	cycle+diploma	Ideal	Ideal	Intermediate	Ideal	Ideal	Ideal	3	2	5	Ideal	38	42	46	50		Married	Married	Married	Married	67.71	83.91	71.83	79.32
121	1	951	Female	illiterate+primary	Poor	Poor	Intermediate	Poor	Ideal	Intermediate	1	0	1	Poor	60	66				Married	Married			75.98	45.45
122	1	2161	Male	cycle+diploma	Intermediate	Intermediate	Ideal	Ideal	Ideal	Poor	1	2	3	Intermediate	40	43	47	51		Married	Married	Married	Married	61.08	71.1	58.15	61.46
123	0	1389	Female	cycle+diploma	Intermediate	Intermediate	Intermediate	Intermediate	Ideal	Ideal	2	0	2	Poor	53	56				Married	Married			77.67	76.05
124	1	539	Female	illiterate+primary	Ideal	Poor	Intermediate	Intermediate	Ideal	Ideal	3	0	3	Intermediate	63	65	69	72	75	Married	Married	Married	Married	83.48	56.01	69.41	67.97	47
125	0	5061	Female	Higher Diploma	Ideal	Ideal	Intermediate	Ideal	Ideal	Poor	2	2	4	Intermediate	41	45	47	50	55	Single	Single	Single	Single	100.46	94.73	81.01	79.32	76.59
126	1	3060	Male	illiterate+primary	Ideal	Intermediate	Ideal	Ideal	Poor	Poor	1	2	3	Intermediate	59	63	66	69	74	Married	Married	Divorced+Widowed	Married	92.85	68.06	74.04	59.23	44.49
127	0	4858	Male	cycle+diploma	Intermediate	Intermediate	Ideal	Ideal	Poor	Poor	0	2	2	Poor	30	34	36	40	43	Married	Married	Married	Married	119.41	104.02	111.83	99.72	97.64
128	0	4859	Female	cycle+diploma	Intermediate	Ideal	Ideal	Ideal	Ideal	Ideal	2	3	5	Ideal	25	28	32	35	38	Married	Married	Married	Married	95.84	81.51	90.02	69.15	67.71
129	0	4839	Female	cycle+diploma	Intermediate	Intermediate	Ideal	Ideal	Ideal	Intermediate	1	2	3	Intermediate	25	28	31	35	38	Single	Single	Single	Single	104.28	92.58	90.65	88.14	86.3
130	0	4484	Female	cycle+diploma	Poor	Ideal	Ideal	Intermediate	Ideal	Intermediate	1	2	3	Intermediate	42	45	47	50	54	Married	Married	Married	Married	83.91	94.73	81.01	79.32	88.93
131	0	4325	Male	Higher Diploma	Intermediate	Ideal	Ideal	Intermediate	Ideal	Ideal	2	2	4	Intermediate	47		52	56	59	Married		Married	Married	84.61		110.81	64.9	77.77
132	0	3767	Male	cycle+diploma	Poor	Ideal	Ideal	Ideal	Poor	Ideal	1	3	4	Intermediate	37	40	43	47		Married	Married	Married	Married	96.01	88.87	87.02	84.61
133	0	4950	Male	cycle+diploma	Intermediate	Intermediate	Intermediate	Ideal	Poor	Ideal	1	1	2	Poor	48	52	55	58	62	Married	Married	Married	Married	83.1	81.69	72	63.99	68.54
134	0	4950	Female	illiterate+primary	Ideal	Poor	Intermediate	Ideal	Ideal	Poor	2	1	3	Intermediate	40	44	47	50	54	Married	Married	Married	Married	96.66	95.4	81.01	69.84	77.13
135	0	3767	Female	cycle+diploma	Ideal	Ideal	Poor	Ideal	Poor	Poor	1	2	3	Intermediate	37	40	43	47		Married	Married	Married	Married	95.85	85.1	83.32	81.01
136	1	1849	Female	illiterate+primary	Intermediate	Intermediate	Intermediate	Ideal	Ideal	Intermediate	1	1	2	Poor	62	66	69	72	75	Divorced+Widowed	Divorced+Widowed	Divorced+Widowed	Divorced+Widowed	64.98	62.41	54.46		47
137	0	4825	Female	Higher Diploma	Intermediate	Ideal	Intermediate	Poor	Ideal	Poor	1	1	2	Poor	39	42	45	49	52	Married	Married	Married	Married	85.7	73.87	72.33	70.33	68.86
138	0	4820	Male	cycle+diploma	Poor	Poor	Ideal	Ideal	Ideal	Intermediate	1	2	3	Intermediate	50	53	56	59	63	Married	Married	Married	Married	90.76	81.11	79.42	77.77	75.61
139	0	4718	Female	cycle+diploma	Intermediate	Intermediate	Intermediate	Ideal	Ideal	Ideal	2	1	3	Intermediate	36	39	43	46	49	Married	Divorced+Widowed	Divorced+Widowed	Divorced+Widowed	68.67	75.45	73.36	64.01	70.33
140	1	598	Female	cycle+diploma	Poor	Poor	Ideal	Intermediate	Ideal	Ideal	2	1	3	Intermediate	49	52	55	58	62	Married	Married	Married	Married	62.67	55.24	60.09	52.96	42.74
141	0	4475	Male	cycle+diploma	Intermediate	Ideal	Intermediate	Ideal	Ideal	Poor	1	2	3	Intermediate	43	47	50	53	55	Married	Married	Married	Married	78.33	84.61	82.84	91.02	89.75
142	0	4475	Female	cycle+diploma	Intermediate	Ideal	Ideal	Ideal	Poor	Poor	0	3	3	Intermediate	39	43	46	49	52	Married	Married	Married	Married	75.45	83.32	71.83	79.88	78.22
143	0	4705	Male	cycle+diploma	Intermediate	Intermediate	Ideal	Ideal	Ideal	Ideal	2	2	4	Intermediate	43	45	48	51	56	Married	Married	Married	Married	71.1	77.24	84.01	74.05	71.49
144	0	1110	Female	cycle+diploma	Intermediate	Ideal	Ideal	Ideal	Ideal	Ideal	2	3	5	Ideal	38	41				Married	Married			86.3	97.43
145	0	3326	Male	cycle+diploma	Poor	Intermediate	Ideal	Ideal	Poor	Poor	0	2	2	Poor	40		46	49		Married		Married	Married	72.62		69.62	75.1
146	0	4854	Male	cycle+diploma	Ideal	Ideal	Ideal	Ideal	Poor	Ideal	2	3	5	Ideal	45	49	52	56	59	Married	Married	Married	Married	86.76	83.43	81.69	89.12	70
147	0	5622	Female	cycle+diploma	Ideal	Ideal	Ideal	Ideal	Ideal	Ideal	3	3	6	Ideal	36	39	42	46	51	Married	Married	Married	Married	96.52	98.81	73.87	81.58	78.77
148	0	3326	Female	cycle+diploma	Intermediate	Ideal	Intermediate	Ideal	Ideal	Ideal	2	2	4	Intermediate	36		42	45		Married		Married	Married	77.05		73.87	72.33
149	1	3764	Female	illiterate+primary	Poor	Ideal	Poor	Ideal	Ideal	Ideal	2	2	4	Intermediate	61	64	67	70	73	Married	Married	Married	Divorced+Widowed	64.64	63.3	70.4	60.68	47.66
150	0	1256	Male	cycle+diploma	Ideal	Intermediate	Intermediate	Ideal	Poor	Intermediate	1	1	2	Poor	57	61				Married	Married			74.74	86.05
151	0	2023	Female	illiterate+primary	Poor	Ideal	Intermediate	Intermediate	Ideal	Poor	1	1	2	Poor	47	49	52			Married	Married	Married		81.01	92.11	78.22
152	0	2710	Female	cycle+diploma	Ideal	Ideal	Ideal	Ideal	Ideal	Intermediate	2	3	5	Ideal	25	28	32			Married	Married	Married		94.55	92.58	79.25
153	0	4790	Male	cycle+diploma	Ideal	Ideal	Poor	Ideal	Ideal	Poor	2	2	4	Intermediate	40	42	45	48	53	Married	Married	Married	Married	88.87	87.63	96.28	75.62	81.11
154	0	3050	Female	cycle+diploma	Intermediate	Poor	Poor	Ideal	Ideal	Poor	1	1	2	Poor	35	38	41	43		Married	Married	Married	Married	88.14	75.98	84.5	65.37
155	0	4424	Male	cycle+diploma	Intermediate	Intermediate	Ideal	Ideal	Ideal	Intermediate	1	2	3	Intermediate	21		25	29	33	Single		Married	Married	82.99		98.75	107.74	84.03
156	1	1852	Male	cycle+diploma	Poor	Intermediate	Intermediate	Poor	Ideal	Poor	1	0	1	Poor	56	59	63	66	69	Married	Married	Married	Married	71.49	70	56.49	66.64	54.16
157	0	4925	Female	cycle+diploma	Poor	Ideal	Intermediate	Ideal	Ideal	Intermediate	1	2	3	Intermediate	45	49	53	56	59	Married	Married	Married	Married	72.33	70.33	77.67	66.95	65.56
158	1	3088	Female	cycle+diploma	Intermediate	Poor	Intermediate	Ideal	Ideal	Poor	1	1	2	Poor	51	55	58	61	65	Married	Married	Married	Married	70.2	67.43	74.99	57.61	50.42
159	0	3628	Female	cycle+diploma	Ideal	Ideal	Ideal	Ideal	Ideal	Ideal	3	3	6	Ideal	29	32	35	39		Married	Married	Married	Married	91.93	90.02	77.6	85.7
160	1	1848	Female	illiterate+primary	Poor	Intermediate	Ideal	Ideal	Ideal	Poor	1	2	3	Intermediate	49	52	57	59	63	Married	Married	Married	Married	79.88	78.22	53.33	52.59	63.74
161	0	4947	Female	cycle+diploma	Ideal	Ideal	Ideal	Ideal	Ideal	Intermediate	2	3	5	Ideal	20	23	28	31	34	Single	Married	Married	Married	86.22	84.42	81.51	71.12	88.76
162	0	5182	Male	Higher Diploma	Ideal	Ideal	Ideal	Ideal	Ideal	Ideal	3	3	6	Ideal	44	47	50	54	58	Married	Married	Married	Married	91.41	76.16	74.57	72.5	63.99
163	1	4504	Female	cycle+diploma	Poor	Ideal	Ideal	Ideal	Ideal	Intermediate	1	3	4	Intermediate	36	40	42	46	50	Married	Married	Married	Married	86.36	74.92	65.83	81.58	56.02
164	0	5182	Female	cycle+diploma	Ideal	Ideal	Ideal	Ideal	Ideal	Poor	2	3	5	Ideal	20	24	27	32	35	Single	Married	Married	Married	112.92	95.22	93.23	79.25	77.6
165	0	4177	Male	Higher Diploma	Ideal	Intermediate	Intermediate	Ideal	Ideal	Poor	2	1	3	Intermediate	28	31	34	37	40	Married	Married	Married	Married	96.69	94.67	83.44	90.76	72.62
166	0	1292	Male	Higher Diploma	Intermediate	Intermediate	Ideal	Ideal	Ideal	Intermediate	1	2	3	Intermediate	42	45				Married	Married			71.6	77.24
167	0	1292	Female	cycle+diploma	Intermediate	Ideal	Ideal	Ideal	Ideal	Ideal	2	3	5	Ideal	40	43				Married	Married			66.76	73.36
168	1	2257	Female	illiterate+primary	Poor	Intermediate	Intermediate	Ideal	Ideal	Intermediate	1	1	2	Poor	47	52	55	57	60	Married	Married	Married	Married	63.56	68.86	54.09	66.49	58.01
169	0	4750	Male	illiterate+primary	Poor	Intermediate	Ideal	Ideal	Ideal	Ideal	2	2	4	Intermediate	54	59	62	64	67	Married	Married	Married	Married	72.5	77.77	76.14	84.25	73.52
170	0	3619	Female	cycle+diploma	Poor	Intermediate	Ideal	Ideal	Ideal	Intermediate	1	2	3	Intermediate	46	49	53	56		Married	Married	Married	Married	98.52	79.88	89.56	76.05
171	0	5071	Female	illiterate+primary	Poor	Ideal	Ideal	Intermediate	Ideal	Ideal	2	2	4	Intermediate	47	51	54	57	61	Married	Married	Married	Married	89.35	78.77	88.93	75.52	73.43
172	0	4569	Female	cycle+diploma	Ideal	Ideal	Ideal	Ideal	Ideal	Poor	2	3	5	Ideal	23	27	30	35		Married	Married	Married	Married	108.92	73.15	105.26	69.15
173	0	3385	Female	cycle+diploma	Ideal	Ideal	Ideal	Ideal	Ideal	Ideal	3	3	6	Ideal	26		35			Married		Married		93.89		77.6
174	1	2507	Female	illiterate+primary	Poor	Intermediate	Poor	Ideal	Ideal	Ideal	2	1	3	Intermediate	64	66	69	72		Married	Married	Married	Married	63.3	70.89	61.11	59.84
175	1	3103	Female	illiterate+primary	Intermediate	Ideal	Poor	Intermediate	Ideal	Poor	1	1	2	Poor	56	59	63	66	70	Married	Married	Married	Married	67.77	65.56	63.74	55.62	79.48
176	1	1835	Female	illiterate+primary	Poor	Intermediate	Ideal	Poor	Ideal	Intermediate	1	1	2	Poor	46	50	53	57	61	Married	Married	Married	Divorced+Widowed	77.41	69.84	54.85	53.33	57.61
177	0	4238	Male	cycle+diploma	Poor	Intermediate	Ideal	Intermediate	Poor	Poor	0	1	1	Poor	53	55	58	62	64	Married	Married	Married	Married	81.11	89.75	70.49	76.14	75.08
178	0	2850	Male	Higher Diploma	Ideal	Ideal	Ideal	Ideal	Ideal	Ideal	3	3	6	Ideal	26		31	34		Married		Married	Married	98.05		106.23	83.44
179	0	954	Male	Higher Diploma	Ideal	Ideal	Ideal	Ideal	Ideal	Ideal	3	3	6	Ideal	22	24				Single	Single			113.17	111.59
180	1	3857	Female	illiterate+primary	Poor	Intermediate	Ideal	Ideal	Ideal	Poor	1	2	3	Intermediate	48	51	54	57	60	Married	Married	Married	Married	92.76	102.03	77.13	66.49	52.22
181	1	498	Female	cycle+diploma	Poor	Poor	Ideal	Ideal	Ideal	Poor	1	2	3	Intermediate	55	58	62	65	68	Divorced+Widowed	Divorced+Widowed	Divorced+Widowed	Divorced+Widowed	76.59	58.83	46.74	56.01	61.54
182	0	4760	Female	cycle+diploma	Poor	Ideal	Ideal	Ideal	Ideal	Ideal	2	3	5	Ideal	20			28	33	Single			Married	86.22			72.64	78.7
183	0	3638	Female	cycle+diploma	Ideal	Ideal	Ideal	Ideal	Ideal	Intermediate	2	3	5	Ideal	21	24	27	31		Married	Married	Married	Married	125.96	109.79	93.23	104.52
184	0	3817	Male	cycle+diploma	Ideal	Ideal	Ideal	Ideal	Poor	Ideal	2	3	5	Ideal	43	46	49	53		Married	Married	Married	Married	71.1	63.65	68.17	66.28
185	0	3817	Female	Higher Diploma	Intermediate	Ideal	Ideal	Ideal	Ideal	Poor	1	3	4	Intermediate	32	36	39	42		Married	Married	Married	Married	79.25	87.52	75.45	73.87
186	1	2058	Male	cycle+diploma	Ideal	Ideal	Intermediate	Ideal	Poor	Ideal	2	2	4	Intermediate	47	51	55	58		Married	Married	Married	Married	69.13	74.05	59.75	53.83
187	0	3981	Female	cycle+diploma	Poor	Ideal	Ideal	Ideal	Ideal	Ideal	2	3	5	Ideal	38	42	46	49		Married	Married	Married	Married	67.71	73.87	71.83	62.67
188	0	3981	Female	cycle+diploma	Ideal	Ideal	Ideal	Ideal	Ideal	Poor	2	3	5	Ideal	20	24	28	31		Single	Single	Single	Single	76.84	83.83	72.64	71.12
189	0	3139	Male	Higher Diploma	Poor	Intermediate	Intermediate	Intermediate	Poor	Poor	0	0	0	Poor	49	52	55	58		Married	Married	Married	Married	83.43	81.69	72	78.31
190	0	4263	Female	cycle+diploma	Ideal	Intermediate	Ideal	Ideal	Ideal	Ideal	3	2	5	Ideal	45	48	51	54	57	Married	Married	Married	Married	72.33	70.82	69.35	67.9	75.52
191	0	4495	Female	Higher Diploma	Ideal	Ideal	Ideal	Ideal	Ideal	Ideal	3	3	6	Ideal	23	26	30	33	36	Married	Married	Married	Married	84.42	121.61	80.37	89.39	77.05
192	0	4495	Female	Higher Diploma	Ideal	Ideal	Ideal	Ideal	Ideal	Poor	2	3	5	Ideal	22	26	29	31	34	Single	Single	Single	Married	96.57	93.89	91.93	90.65	88.76
193	0	4263	Female	Higher Diploma	Ideal	Intermediate	Ideal	Ideal	Ideal	Poor	2	2	4	Intermediate	21	23	27	29	32	Single	Single	Married	Married	97.25	110.57	120.76	91.93	90.02
194	0	4589	Female	cycle+diploma	Intermediate	Ideal	Ideal	Ideal	Ideal	Ideal	2	3	5	Ideal	30	33	36	39	43	Married	Married	Married	Married	91.29	103.07	87.52	75.45	73.36
195	1	1805	Male	cycle+diploma	Intermediate	Intermediate	Ideal	Intermediate	Ideal	Intermediate	1	1	2	Poor	33	36	39	44	47	Married	Married	Married	Married	81.56	62.82	56.89	59.39	53.79
196	0	4217	Female	illiterate+primary	Poor	Ideal	Poor	Ideal	Ideal	Poor	1	2	3	Intermediate	52	55	58	61	64	Married	Married	Married	Married	78.22	76.59	86.47	64.64	71.89
197	0	2476	Female	illiterate+primary	Ideal	Ideal	Intermediate	Poor	Ideal	Intermediate	2	1	3	Intermediate	60	63	67			Married	Married	Divorced+Widowed		65.1	83.48	70.4
198	0	953	Female	Higher Diploma	Ideal	Ideal	Intermediate	Ideal	Ideal	Intermediate	2	2	4	Intermediate	28	31				Single	Single			106.75	90.65
199	0	2778	Male	cycle+diploma	Intermediate	Ideal	Ideal	Ideal	Poor	Poor	0	3	3	Intermediate	37		41	44		Married		Married	Married	90.76		99.03	86.41
200	0	4497	Male	cycle+diploma	Poor	Ideal	Ideal	Ideal	Poor	Poor	0	3	3	Intermediate	30		35	37	42	Married		Married	Married	95.34		82.86	81.7	78.88
201	1	4385	Female	Higher Diploma	Ideal	Ideal	Intermediate	Intermediate	Ideal	Ideal	3	1	4	Intermediate	53	57	60	63	66	Married	Single	Divorced+Widowed	Divorced+Widowed	60.94	66.49	65.1	63.74	55.62
202	0	5347	Female	cycle+diploma	Poor	Ideal	Poor	Ideal	Ideal	Ideal	2	2	4	Intermediate	52	55	59	62	66	Divorced+Widowed	Divorced+Widowed	Divorced+Widowed	Divorced+Widowed	72.35	67.43	74.46	64.19	70.89
203	0	3914	Male	cycle+diploma	Ideal	Intermediate	Intermediate	Ideal	Ideal	Ideal	3	1	4	Intermediate	24	27	30	35		Single	Single	Single	Married	89.51	97.37	106.98	92.05
204	0	3130	Male	cycle+diploma	Intermediate	Ideal	Ideal	Ideal	Ideal	Ideal	2	3	5	Ideal	21		30			Single		Married		97.27		85.82
205	0	4221	Female	cycle+diploma	Poor	Ideal	Intermediate	Ideal	Ideal	Ideal	2	2	4	Intermediate	31	36	39	43		Married	Married	Married	Married	97.14	77.05	98.81	65.37
206	0	3453	Male	cycle+diploma	Intermediate	Ideal	Ideal	Ideal	Poor	Poor	0	3	3	Intermediate	26	29	32	35		Single	Married	Married	Married	80.12	86.42	70.23	68.77
207	0	5071	Male	cycle+diploma	Ideal	Ideal	Ideal	Ideal	Ideal	Intermediate	2	3	5	Ideal	21	25	28	32	35	Single	Married	Married	Married	99.37	98.75	87.03	84.62	82.86
208	0	3704	Male	cycle+diploma	Ideal	Ideal	Poor	Ideal	Poor	Ideal	2	2	4	Intermediate	52	55	59	62		Married	Married	Married	Married	83.52	72	77.77	68.54
209	1	4275	Female	cycle+diploma	Poor	Poor	Intermediate	Ideal	Ideal	Poor	1	1	2	Poor	53	56	60	63	66	Married	Married	Married	Married	92.34	76.05	73.94	63.74	55.62
210	0	2956	Male	cycle+diploma	Poor	Intermediate	Ideal	Ideal	Ideal	Poor	1	2	3	Intermediate	30		34	38		Married		Married	Married	85.82		83.44	73.65
211	1	2004	Male	cycle+diploma	Poor	Intermediate	Ideal	Intermediate	Ideal	Ideal	2	1	3	Intermediate	62	65	70	73		Married	Married	Married	Married	69.95	67.11	53.78	52.66
212	0	4053	Female	cycle+diploma	Poor	Ideal	Intermediate	Ideal	Ideal	Ideal	2	2	4	Intermediate	22	28	31	34		Married	Married	Married	Married	116.61	92.58	90.65	102.34
213	0	4560	Male	cycle+diploma	Intermediate	Ideal	Ideal	Ideal	Intermediate	Intermediate	0	3	3	Intermediate	49	53	56	59	62	Married	Married	Married	Married	68.17	73.01	64.9	63.54	62.22
214	0	4362	Male	Higher Diploma	Intermediate	Intermediate	Ideal	Ideal	Ideal	Poor	1	2	3	Intermediate	26	29	32	35	38	Single	Single	Married	Married	98.05	96.01	76.82	82.86	81.13
215	0	4609	Male	Higher Diploma	Ideal	Intermediate	Ideal	Ideal	Ideal	Ideal	3	2	5	Ideal	22	26	29	32	34	Single	Single	Married	Married	90.78	88.26	78.45	76.82	83.44
216	0	4560	Female	cycle+diploma	Intermediate	Ideal	Intermediate	Ideal	Ideal	Intermediate	1	2	3	Intermediate	46	50	53	55	58	Married	Married	Married	Married	81.58	79.32	77.67	76.59	66.02
217	1	4200	Male	Higher Diploma	Poor	Ideal	Ideal	Ideal	Ideal	Poor	1	3	4	Intermediate	34	37	40	43	47	Married	Married	Married	Married	83.44	81.7	66.39	71.1	54.19
218	0	5247	Female	cycle+diploma	Ideal	Ideal	Ideal	Ideal	Ideal	Intermediate	2	3	5	Ideal	32	35	38	42	46	Married	Married	Married	Married	110.43	101.63	86.3	96.75	81.58
219	0	4853	Female	cycle+diploma	Ideal	Ideal	Ideal	Ideal	Ideal	Intermediate	2	3	5	Ideal	40	44	47	50	54	Married	Married	Married	Married	82.87	82.74	93.41	69.84	77.13
220	0	5071	Male	cycle+diploma	Intermediate	Intermediate	Ideal	Intermediate	Ideal	Ideal	2	1	3	Intermediate	44	48	51	54	58	Married	Married	Married	Married	91.41	84.01	92.31	80.55	70.49
221	0	5377	Female	cycle+diploma	Intermediate	Ideal	Ideal	Ideal	Ideal	Poor	1	3	4	Intermediate	41	47	50	53	56	Married	Married	Married	Married	89.28	81.01	79.32	77.67	76.05
222	0	4917	Female	illiterate+primary	Poor	Ideal	Ideal	Intermediate	Ideal	Ideal	2	2	4	Intermediate	57	61	64	68	71	Married	Married	Married	Married	84.51	73.43	71.89	69.9	68.44
223	0	4821	Female	illiterate+primary	Poor	Intermediate	Intermediate	Ideal	Ideal	Poor	1	1	2	Poor	45	49	52	54	58	Married	Married	Married	Married	94.73	79.88	90.19	77.13	74.99
224	0	1625	Male	Higher Diploma	Intermediate	Ideal	Poor	Ideal	Poor	Ideal	1	2	3	Intermediate	25	30				Single	Single			98.75	95.34
225	0	5220	Male	Higher Diploma	Intermediate	Intermediate	Intermediate	Ideal	Ideal	Intermediate	1	1	2	Poor	30	33	37	41	45	Married	Married	Married	Married	95.34	93.35	74.16	79.44	77.24
226	0	2440	Female	illiterate+primary	Poor	Ideal	Ideal	Ideal	Ideal	Ideal	2	3	5	Ideal	36		43			Married		Married		68.67		65.37
227	0	3021	Female	illiterate+primary	Intermediate	Poor	Poor	Intermediate	Ideal	Ideal	2	0	2	Poor	59	64	67			Married	Married	Married		74.46	71.89	61.98
228	0	4323	Male	cycle+diploma	Intermediate	Ideal	Ideal	Ideal	Ideal	Poor	1	3	4	Intermediate	33	36			45	Married	Married			93.35	82.28			70.11
229	0	4730	Female	cycle+diploma	Poor	Ideal	Poor	Ideal	Ideal	Ideal	2	2	4	Intermediate	27	31	36		40	Married	Married	Married		120.76	90.65	68.67		85.1
230	0	3360	Male	cycle+diploma	Poor	Intermediate	Intermediate	Ideal	Ideal	Poor	1	1	2	Poor	46	49	53	55		Married	Married	Married	Married	95.61	83.43	73.01	72
231	0	4517	Male	cycle+diploma	Intermediate	Ideal	Intermediate	Ideal	Intermediate	Ideal	1	2	3	Intermediate	33	35	39		45	Married	Married	Married		104.75	92.05	89.5		77.24
232	0	4517	Female	cycle+diploma	Intermediate	Ideal	Intermediate	Ideal	Ideal	Intermediate	1	2	3	Intermediate	29	32	35		42	Married	Married	Married		106	90.02	101.63		96.75
233	1	3016	Female	illiterate+primary	Poor	Intermediate	Ideal	Ideal	Ideal	Poor	1	2	3	Intermediate	57	60	63	67	71	Married	Married	Married	Married	85.78	65.1	63.74	41.26	60.26
234	0	5517	Male	cycle+diploma	Poor	Ideal	Ideal	Ideal	Ideal	Ideal	2	3	5	Ideal	20		28	33	35	Single		Married	Married	99		96.69	84.03	112.62
235	0	3087	Male	cycle+diploma	Poor	Intermediate	Intermediate	Intermediate	Ideal	Intermediate	1	0	1	Poor	39		44	47		Married		Married	Married	100.43		86.41	94.94
236	0	1393	Female	cycle+diploma	Intermediate	Ideal	Ideal	Ideal	Ideal	Ideal	2	3	5	Ideal	32		36			Married		Married		90.02		100.92
237	0	4538	Female	cycle+diploma	Intermediate	Ideal	Ideal	Ideal	Ideal	Ideal	2	3	5	Ideal	29	35			42	Married	Married			90.71	77.6			83.91
238	0	5066	Male	Higher Diploma	Ideal	Ideal	Ideal	Ideal	Ideal	Intermediate	2	3	5	Ideal	36	39	43	46	50	Single	Single	Married	Married	90.41	89.5	97.64	85.2	74.57
239	1	3979	Male	illiterate+primary	Poor	Poor	Ideal	Ideal	Ideal	Ideal	2	2	4	Intermediate	60	63	65	68	73	Married	Married	Married	Married	69.51	68.06	74.56	65.71	57.59
240	0	4915	Female	illiterate+primary	Ideal	Ideal	Ideal	Ideal	Ideal	Ideal	3	3	6	Ideal	42	45	50	52	55	Married	Married	Married	Married	87.42	82.16	69.84	61.37	76.59
241	0	4201	Female	illiterate+primary	Ideal	Intermediate	Ideal	Poor	Ideal	Ideal	3	1	4	Intermediate	34		41	46		Married		Married	Married	62.69		84.5	64.01
242	1	4599	Male	illiterate+primary	Intermediate	Poor	Intermediate	Intermediate	Intermediate	Poor	0	0	0	Poor	62	65	68	73	76	Married	Married	Married	Married	77.85	74.56	73	63.44	56.39
243	1	3306	Female	illiterate+primary	Poor	Ideal	Ideal	Ideal	Ideal	Poor	1	3	4	Intermediate	54	58	61	66	68	Married	Married	Married	Married	66.3	74.99	73.43	55.62	61.54
244	0	5403	Female	cycle+diploma	Poor	Intermediate	Ideal	Ideal	Ideal	Poor	1	2	3	Intermediate	25	29		37	40	Single	Single		Single	97.16	91.93		76.51	74.92
245	0	4207	Female	cycle+diploma	Poor	Intermediate	Ideal	Ideal	Ideal	Poor	1	2	3	Intermediate	23			35		Single			Married	92.16			88.14
246	0	4191	Female	cycle+diploma	Ideal	Ideal	Ideal	Ideal	Ideal	Poor	2	3	5	Ideal	20	25		32		Single	Single		Single	80.35	109.02		79.25
247	0	3750	Female	illiterate+primary	Poor	Intermediate	Poor	Ideal	Ideal	Ideal	2	1	3	Intermediate	45	48	51	55		Single	Single	Single	Single	93.32	70.82	69.35	67.43
248	0	2912	Male	cycle+diploma	Intermediate	Ideal	Ideal	Ideal	Intermediate	Intermediate	0	3	3	Intermediate	33		38	41		Married		Married	Married	104.75		81.13	88.25
249	0	3319	Female	cycle+diploma	Intermediate	Ideal	Intermediate	Ideal	Ideal	Ideal	2	2	4	Intermediate	27	30	33	36		Married	Married	Married	Married	107.5	71.62	103.07	100.92
250	0	4256	Female	illiterate+primary	Poor	Poor	Poor	Ideal	Ideal	Poor	1	1	2	Poor	59	62	64	67	71	Married	Married	Married	Married	85.86	72.91	71.89	61.98	68.44
251	0	4766	Female	cycle+diploma	Poor	Ideal	Ideal	Ideal	Ideal	Ideal	2	3	5	Ideal	24	27	31	34	37	Married	Married	Married	Married	83.83	93.23	90.65	102.34	76.51
252	1	1939	Male	illiterate+primary	Ideal	Ideal	Ideal	Poor	Ideal	Poor	2	2	4	Intermediate	55	59	62			Married	Married	Married		65.36	63.54	56.89
253	0	5074	Female	Higher Diploma	Ideal	Ideal	Ideal	Ideal	Ideal	Ideal	3	3	6	Ideal	41	44	47	51	55	Single	Single	Single	Single	105.34	82.74	93.41	69.35	76.59
254	0	5074	Male	cycle+diploma	Ideal	Intermediate	Ideal	Ideal	Poor	Poor	1	2	3	Intermediate	21	24	28	31	35	Single	Single	Single	Single	112.6	99.44	96.69	85.22	82.86
255	0	4084	Female	cycle+diploma	Poor	Intermediate	Intermediate	Ideal	Ideal	Poor	1	1	2	Poor	56	58	61	63	67	Divorced+Widowed	Divorced+Widowed	Divorced+Widowed	Divorced+Widowed	76.05	66.02	73.43	63.74	70.4
256	1	574	Female	cycle+diploma	Intermediate	Ideal	Poor	Ideal	Ideal	Poor	1	2	3	Intermediate	54	57				Married	Married			67.9	59.25
257	0	4615	Female	cycle+diploma	Intermediate	Ideal	Poor	Intermediate	Ideal	Intermediate	1	1	2	Poor	42	45	47	50	55	Single	Single	Single	Single	83.91	72.33	81.01	79.32	67.43
258	1	2777	Female	illiterate+primary	Intermediate	Intermediate	Intermediate	Ideal	Ideal	Poor	1	1	2	Poor	57	60	63	66	71	Married	Married		Divorced+Widowed	65.69	65.1	63.74	55.62	53.7
259	0	4547	Female	Higher Diploma	Ideal	Ideal	Ideal	Ideal	Ideal	Poor	2	3	5	Ideal	34	37	39	42	47	Single	Single	Single	Single	102.34	100.21	85.7	73.87	81.01
260	0	5200	Male	cycle+diploma	Intermediate	Intermediate	Ideal	Ideal	Ideal	Ideal	2	2	4	Intermediate	22	27	29	33	36	Single	Married	Married	Married	82.41	87.65	78.45	84.03	91.4
261	1	2040	Male	cycle+diploma	Intermediate	Ideal	Intermediate	Ideal	Ideal	Intermediate	1	2	3	Intermediate	56	60	63	66		Married	Married	Married	Married	64.9	63.1	51.97	50.88
262	1	2769	Female	Higher Diploma	Poor	Ideal	Poor	Ideal	Intermediate	Ideal	1	2	3	Intermediate	47	50	53	56	59	Married	Married	Married	Married	63.56	79.32	68.38	59.67	58.42
263	0	4820	Female	cycle+diploma	Poor	Ideal	Intermediate	Ideal	Ideal	Intermediate	1	2	3	Intermediate	61	65	68	71	74	Married	Divorced+Widowed	Divorced+Widowed	Divorced+Widowed	91.53	92.47	80.6	78.92	67.02
264	0	5118	Female	illiterate+primary	Intermediate	Ideal	Ideal	Ideal	Ideal	Ideal	2	3	5	Ideal	55	60	62	66	69	Married	Married	Married	Married	75.57	73.94	64.19	62.41	61.11
265	0	5209	Male	cycle+diploma	Poor	Poor	Intermediate	Ideal	Intermediate	Ideal	1	1	2	Poor	42	45	50	53	56	Married	Married	Married	Married	93.78	85.8	92.96	91.02	79.42
266	0	2282	Female	cycle+diploma	Poor	Ideal	Ideal	Ideal	Ideal	Ideal	2	3	5	Ideal	43	46	49			Married	Married	Married		73.36	81.58	62.67
267	0	4464	Female	cycle+diploma	Intermediate	Intermediate	Ideal	Ideal	Ideal	Ideal	2	2	4	Intermediate	37	40		46	49	Married	Married		Married	68.19	98.12		64.01	70.33
268	0	4636	Female	illiterate+primary	Intermediate	Intermediate	Poor	Poor	Ideal	Ideal	2	0	2	Poor	52	55	59	63	65	Divorced+Widowed	Divorced+Widowed	Divorced+Widowed	Divorced+Widowed	78.22	76.59	65.56	72.4	71.39
269	0	3766	Female	cycle+diploma	Poor	Poor	Ideal	Intermediate	Ideal	Ideal	2	1	3	Intermediate	38	42	45	49		Married	Divorced+Widowed	Divorced+Widowed	Divorced+Widowed	92.48	83.91	94.73	70.33
270	0	3961	Female	cycle+diploma	Intermediate	Ideal	Intermediate	Ideal	Ideal	Intermediate	1	2	3	Intermediate	36				47	Married				87.52				63.56
271	0	4898	Male	cycle+diploma	Intermediate	Ideal	Ideal	Ideal	Intermediate	Poor	0	3	3	Intermediate	53	56	59	63	67	Married	Married	Married	Married	91.02	79.42	77.77	75.61	66.18
272	0	4387	Female	cycle+diploma	Ideal	Ideal	Intermediate	Ideal	Ideal	Intermediate	2	2	4	Intermediate	33	35	39	42	45	Divorced+Widowed	Married	Married	Divorced+Widowed	103.07	114.16	67.24	83.91	72.33
273	1	3180	Female	Higher Diploma	Intermediate	Intermediate	Poor	Ideal	Ideal	Poor	1	1	2	Poor	45	48	52	56		Single	Single	Single	Single	82.16	63.12	61.37	59.67
274	0	1283	Female	illiterate+primary	Intermediate	Intermediate	Poor	Ideal	Ideal	Ideal	2	1	3	Intermediate	63	67				Married	Married			63.74	70.4
275	0	4928	Female	Higher Diploma	Ideal	Ideal	Ideal	Ideal	Ideal	Poor	2	3	5	Ideal	25	28	31	35	39	Single	Single	Single	Married	94.55	81.51	79.81	69.15	98.81
276	0	4506	Male	illiterate+primary	Ideal	Ideal	Intermediate	Ideal	Ideal	Intermediate	2	2	4	Intermediate	42	46	48	51	54	Single	Single	Single	Single	80.5	85.2	94.27	74.05	72.5
277	0	3607	Female	cycle+diploma	Poor	Intermediate	Intermediate	Poor	Ideal	Intermediate	1	0	1	Poor	41	43	47	50		Married	Married	Married	Married	74.39	73.36	63.56	62.24
278	0	4066	Male	Higher Diploma	Poor	Ideal	Ideal	Ideal	Intermediate	Poor	0	3	3	Intermediate	44	47	50	53	56	Single	Single	Single	Single	96.96	84.61	74.57	81.11	71.49
279	1	3460	Female	cycle+diploma	Ideal	Ideal	Ideal	Ideal	Ideal	Intermediate	2	3	5	Ideal	29	33	36	41	44	Single	Single	Single	Single	101.39	78.7	87.52	59.68	72.84
280	1	3987	Male	Higher Diploma	Ideal	Ideal	Intermediate	Ideal	Ideal	Ideal	3	2	5	Ideal	51	54	57	60	64	Married	Married	Married	Married	61.46	72.5	78.87	63.1	56.09
281	0	4741	Female	cycle+diploma	Poor	Intermediate	Intermediate	Intermediate	Ideal	Intermediate	1	0	1	Poor	43	46	48	52	56	Married	Married	Married	Married	96.07	94.07	92.76	90.19	87.69
282	0	4067	Female	cycle+diploma	Poor	Ideal	Ideal	Ideal	Ideal	Poor	1	3	4	Intermediate	23	26	29	34		Married	Married	Divorced+Widowed	Married	95.89	108.26	106	88.76
283	0	2369	Female	cycle+diploma	Poor	Poor	Intermediate	Intermediate	Intermediate	Poor	0	0	0	Poor	44		51			Married		Married		72.84		69.35
284	0	3233	Male	cycle+diploma	Ideal	Intermediate	Ideal	Ideal	Ideal	Ideal	3	2	5	Ideal	21	24	27	30		Single	Single	Single	Single	101.56	99.44	109.26	85.82
285	1	3917	Male	illiterate+primary	Intermediate	Ideal	Poor	Intermediate	Ideal	Intermediate	1	1	2	Poor	61	65	67	70	74	Married	Married	Married	Married	74.23	74.56	73.52	71.98	57.19
286	0	3159	Male	cycle+diploma	Poor	Intermediate	Ideal	Ideal	Intermediate	Ideal	1	2	3	Intermediate	36		41	44		Married		Married	Married	91.4		79.44	86.41
287	0	3904	Female	cycle+diploma	Intermediate	Ideal	Ideal	Ideal	Ideal	Poor	1	3	4	Intermediate	33			44		Married			Divorced+Widowed	103.07			72.84
288	0	3698	Male	cycle+diploma	Intermediate	Ideal	Intermediate	Ideal	Ideal	Ideal	2	2	4	Intermediate	37	41	44	48		Married	Married	Married	Married	83.38	72.11	70.61	68.65
289	0	4852	Female	cycle+diploma	Intermediate	Ideal	Intermediate	Ideal	Ideal	Poor	1	2	3	Intermediate	33	36	39	43	46	Married	Married	Married	Married	84.81	77.05	75.45	73.36	64.01
290	1	1903	Male	cycle+diploma	Ideal	Poor	Intermediate	Poor	Ideal	Ideal	3	0	3	Intermediate	63	66	71	75	79	Married	Married	Married	Married	62.36	60.5	58.41	47.77	39.92
291	0	3640	Male	Higher Diploma	Intermediate	Ideal	Ideal	Ideal	Ideal	Poor	1	3	4	Intermediate	26	30	33	36		Single	Single	Single	Married	98.05	85.82	84.03	91.4
292	1	1458	Male	Higher Diploma	Intermediate	Ideal	Intermediate	Ideal	Ideal	Ideal	2	2	4	Intermediate	59	61	64	68	70	Married	Married	Married	Married	70	62.66	56.09	54.54	58.82
293	0	5240	Female	cycle+diploma	Intermediate	Ideal	Intermediate	Ideal	Ideal	Ideal	2	2	4	Intermediate	48	52	56	59	62	Married	Married	Married	Married	83.81	90.19	87.69	65.56	64.19
294	0	4455	Male	Higher Diploma	Ideal	Ideal	Ideal	Ideal	Ideal	Poor	2	3	5	Ideal	30	33	37	42		Single	Single	Married	Married	81.69	93.35	101.85	71.6
295	0	2017	Male	cycle+diploma	Poor	Ideal	Ideal	Ideal	Poor	Intermediate	0	3	3	Intermediate	35		40			Married		Married		92.05		88.87
296	0	5041	Male	cycle+diploma	Intermediate	Poor	Intermediate	Ideal	Ideal	Poor	1	1	2	Poor	39	44	48	51	53	Single	Single	Single	Married	89.5	77.78	62.77	67.22	66.28
297	0	4922	Male	cycle+diploma	Poor	Ideal	Intermediate	Poor	Ideal	Ideal	2	1	3	Intermediate	37	41	44	48	51	Married	Married	Married	Married	96.01	99.03	77.78	84.01	92.31
298	0	4548	Female	cycle+diploma	Poor	Ideal	Intermediate	Ideal	Ideal	Intermediate	1	2	3	Intermediate	31	38	41	44		Married	Married	Married	Married	74.38	75.98	66.3	72.84
299	0	5206	Male	cycle+diploma	Intermediate	Ideal	Ideal	Ideal	Ideal	Poor	1	3	4	Intermediate	51	54	59	62	65	Married	Married	Married	Married	94.59	72.5	70	68.54	60.92
300	0	4879	Male	cycle+diploma	Poor	Intermediate	Ideal	Ideal	Ideal	Intermediate	1	2	3	Intermediate	39	42	45	49	53	Married	Married	Married	Married	87.57	78.88	85.8	75.1	60.6
301	1	4223	Female	cycle+diploma	Intermediate	Ideal	Ideal	Ideal	Ideal	Intermediate	1	3	4	Intermediate	38	41	44	48	52	Married	Married	Married	Married	78.83	66.3	72.84	70.82	55.24
302	0	4278	Male	cycle+diploma	Poor	Intermediate	Ideal	Ideal	Ideal	Ideal	2	2	4	Intermediate	40	43	45	48	51	Married	Married	Married	Married	88.87	87.02	70.11	75.62	61.46
303	1	3385	Female	Higher Diploma	Poor	Ideal	Ideal	Ideal	Ideal	Ideal	2	3	5	Ideal	33	37	41	44	48	Married	Married	Married	Married	89.39	76.51	66.3	53.04	59.81
304	0	4947	Male	Higher Diploma	Poor	Intermediate	Ideal	Poor	Poor	Poor	0	1	1	Poor	35	38	41	44	48	Single	Single	Single	Married	75.21	73.65	99.03	70.61	75.62
305	1	2696	Male	cycle+diploma	Intermediate	Poor	Ideal	Ideal	Ideal	Ideal	2	2	4	Intermediate	56	59	62	65	69	Married	Married	Married	Married	64.9	77.77	68.54	55.7	59.23
306	0	5218	Male	cycle+diploma	Ideal	Ideal	Ideal	Ideal	Ideal	Poor	2	3	5	Ideal	35	38	41	45	49	Married	Married	Married	Married	92.05	90.13	79.44	77.24	75.1
307	0	4786	Male	cycle+diploma	Intermediate	Ideal	Poor	Intermediate	Ideal	Ideal	2	1	3	Intermediate	47	50	53	57	60	Married	Married	Married	Married	96.1	82.84	81.11	78.87	77.22
308	0	4786	Female	Higher Diploma	Intermediate	Ideal	Intermediate	Ideal	Ideal	Intermediate	1	2	3	Intermediate	37	40	43	46	50	Married	Married	Married	Married	90.55	85.1	83.32	71.83	69.84
309	1	601	Female	illiterate+primary	Intermediate	Poor	Intermediate	Ideal	Ideal	Ideal	2	1	3	Intermediate	64	67	72	74	78	Divorced+Widowed	Divorced+Widowed	Divorced+Widowed	Divorced+Widowed	67.35	55.23	59.84	47.33	41.77
310	0	5149	Female	cycle+diploma	Ideal	Ideal	Ideal	Ideal	Ideal	Intermediate	2	3	5	Ideal	41	46	49	52	55	Married	Married	Married	Married	74.39	81.58	70.33	68.86	67.43
311	0	5710	Female	illiterate+primary	Intermediate	Intermediate	Ideal	Ideal	Ideal	Ideal	2	2	4	Intermediate	49	53	56	60	65	Married	Married	Married	Married	92.11	89.56	76.05	65.1	71.39
312	0	4000	Female	cycle+diploma	Intermediate	Ideal	Ideal	Ideal	Poor	Intermediate	0	3	3	Intermediate	48	50	53	56	59	Married	Married	Married	Married	92.76	79.32	89.56	76.05	85.86
313	0	4506	Male	Higher Diploma	Intermediate	Ideal	Ideal	Intermediate	Ideal	Poor	1	2	3	Intermediate	41	44	47	51	54	Married	Married	Married	Married	88.25	77.78	76.16	61.46	65.82
314	0	3548	Female	cycle+diploma	Intermediate	Ideal	Ideal	Intermediate	Ideal	Intermediate	1	2	3	Intermediate	41	44	46	50		Married	Married	Married	Married	84.5	95.4	81.58	79.32
315	1	2403	Female	illiterate+primary	Ideal	Ideal	Ideal	Intermediate	Ideal	Ideal	3	2	5	Ideal	54	57		64		Divorced+Widowed	Divorced+Widowed		Divorced+Widowed	60.51	75.52		56.41
316	0	4354	Female	cycle+diploma	Ideal	Ideal	Intermediate	Intermediate	Ideal	Poor	2	1	3	Intermediate	27	30	33	36	39	Single	Single	Married	Married	65.84	71.62	78.7	68.67	75.45
317	0	5459	Female	cycle+diploma	Intermediate	Ideal	Ideal	Ideal	Ideal	Ideal	2	3	5	Ideal	24	28		35	39	Married	Married		Married	95.22	92.58		77.6	85.7
318	1	596	Female	illiterate+primary	Poor	Intermediate	Intermediate	Ideal	Ideal	Ideal	2	1	3	Intermediate	55	59	62	65		Married	Married	Married	Married	82.07	58.42	46.74	41.85
319	0	3826	Male	Higher Diploma	Ideal	Ideal	Ideal	Ideal	Ideal	Poor	2	3	5	Ideal	33	36	40	43		Married	Married	Married	Married	93.35	102.57	80	87.02
320	0	1184	Female	cycle+diploma	Ideal	Ideal	Ideal	Ideal	Ideal	Poor	2	3	5	Ideal	21	24				Single	Single			117.43	109.79
321	1	2712	Female	illiterate+primary	Ideal	Intermediate	Intermediate	Ideal	Ideal	Ideal	3	1	4	Intermediate	52	55	58	61	64	Married	Married	Married	Married	78.22	76.59	74.99	39.59	50.77
322	0	3287	Female	cycle+diploma	Ideal	Ideal	Ideal	Ideal	Ideal	Ideal	3	3	6	Ideal	36	40		45		Single	Single		Single	100.92	85.1		72.33
323	0	1568	Male	Higher Diploma	Intermediate	Ideal	Intermediate	Intermediate	Poor	Poor	0	1	1	Poor	45	49				Married				70.11	75.1
324	0	3445	Male	cycle+diploma	Ideal	Intermediate	Ideal	Ideal	Poor	Intermediate	1	2	3	Intermediate	23	26	29	33		Single	Married	Married	Married	90.14	88.26	86.42	84.03
325	0	2084	Female	cycle+diploma	Ideal	Ideal	Poor	Ideal	Ideal	Poor	2	2	4	Intermediate	45	47	50			Married	Married	Married		94.73	81.01	69.84
326	0	3971	Female	illiterate+primary	Intermediate	Intermediate	Intermediate	Intermediate	Ideal	Ideal	2	0	2	Poor	55	58	61	64	66	Divorced+Widowed	Divorced+Widowed	Divorced+Widowed	Divorced+Widowed	76.59	86.47	73.43	71.89	81.74
327	0	4876	Male	Higher Diploma	Ideal	Ideal	Ideal	Ideal	Ideal	Poor	2	3	5	Ideal	24	27	30	34	37	Single	Single	Married	Married	99.44	97.37	85.82	83.44	101.85
328	0	4739	Female	cycle+diploma	Poor	Intermediate	Intermediate	Intermediate	Ideal	Ideal	2	0	2	Poor	45	49	53	55	58	Married	Married	Married	Married	91.95	70.33	77.67	76.59	74.99
329	0	3860	Female	cycle+diploma	Intermediate	Poor	Ideal	Ideal	Ideal	Ideal	2	2	4	Intermediate	53	56		64		Married	Married		Married	77.67	66.95		63.3
330	0	4078	Male	Higher Diploma	Intermediate	Ideal	Ideal	Ideal	Ideal	Poor	1	3	4	Intermediate	28	32			40	Single	Single			87.03	76.82			72.62
331	0	3921	Female	Higher Diploma	Ideal	Ideal	Ideal	Ideal	Ideal	Poor	2	3	5	Ideal	28		37	39		Single		Married	Married	72.64		68.19	75.45
332	0	5002	Female	Higher Diploma	Intermediate	Ideal	Ideal	Ideal	Ideal	Intermediate	1	3	4	Intermediate	35	39	43	46	49	Married	Married	Married	Married	77.6	75.45	73.36	64.01	62.67
333	1	2751	Male	cycle+diploma	Ideal	Ideal	Ideal	Ideal	Poor	Poor	1	3	4	Intermediate	46	49	52	55	58	Married	Married	Married	Married	85.2	75.1	73.53	59.75	63.99
334	0	4445	Female	cycle+diploma	Intermediate	Ideal	Ideal	Ideal	Ideal	Ideal	2	3	5	Ideal	37	40	43	46	49	Married	Married	Married	Married	100.21	98.12	96.07	81.58	79.88
335	0	4226	Male	cycle+diploma	Intermediate	Ideal	Ideal	Ideal	Poor	Ideal	1	3	4	Intermediate	20	23	25	28	31	Single	Single	Single	Married	114.77	90.14	88.89	79	65.07
336	0	3652	Female	cycle+diploma	Intermediate	Ideal	Ideal	Intermediate	Ideal	Intermediate	1	2	3	Intermediate	20	23	25	30		Single	Single	Single	Married	97.93	95.89	94.55	105.26
337	0	2005	Male	Higher Diploma	Ideal	Ideal	Ideal	Ideal	Ideal	Ideal	3	3	6	Ideal	40	43	45			Married	Married	Married		80	87.02	77.24
338	0	2206	Female	Higher Diploma	Ideal	Ideal	Ideal	Ideal	Ideal	Poor	2	3	5	Ideal	32	35	38			Married	Married	Married		79.25	77.6	67.71
339	0	4293	Female	cycle+diploma	Intermediate	Ideal	Ideal	Ideal	Ideal	Ideal	2	3	5	Ideal	41	44	47	49	53	Married	Married	Married	Married	97.43	95.4	81.01	79.88	77.67
340	0	3565	Male	cycle+diploma	Ideal	Intermediate	Intermediate	Ideal	Intermediate	Ideal	2	1	3	Intermediate	20	25	27	30		Single	Single	Single	Married	70.29	88.89	79.56	85.82
341	0	3376	Male	Higher Diploma	Poor	Poor	Intermediate	Ideal	Intermediate	Ideal	1	1	2	Poor	61	63	66	70		Married	Married	Married	Married	69.02	68.06	60.5	64.8
342	0	4204	Male	Higher Diploma	Intermediate	Intermediate	Ideal	Ideal	Ideal	Poor	1	2	3	Intermediate	37	40	43	45	48	Married	Married	Married	Married	67.81	66.39	78.33	64.1	62.77
343	0	5022	Female	illiterate+primary	Poor	Intermediate	Poor	Poor	Ideal	Poor	1	0	1	Poor	61	65	68		75	Married	Married	Married		73.43	71.39	80.6		66.55
344	0	5108	Female	cycle+diploma	Intermediate	Ideal	Intermediate	Ideal	Ideal	Poor	1	2	3	Intermediate	45	48	51	53	59	Married	Married	Married	Married	64.46	80.45	78.77	60.94	74.46
345	0	5101	Female	cycle+diploma	Intermediate	Ideal	Ideal	Ideal	Ideal	Intermediate	1	3	4	Intermediate	28	31	34	37	42	Divorced+Widowed	Divorced+Widowed	Married	Divorced+Widowed	72.64	79.81	78.14	61.38	83.91
346	0	5396	Male	cycle+diploma	Ideal	Intermediate	Ideal	Ideal	Ideal	Intermediate	2	2	4	Intermediate	40	43	46	50	55	Married	Married	Married	Married	80	78.33	76.69	82.84	79.98
347	0	5466	Female	cycle+diploma	Poor	Ideal	Poor	Ideal	Ideal	Poor	1	2	3	Intermediate	24	28	32	36	39	Married	Married	Married	Married	89.19	81.51	70.62	77.05	75.45
348	0	3454	Male	cycle+diploma	Intermediate	Ideal	Poor	Ideal	Ideal	Intermediate	1	2	3	Intermediate	21		27	30		Single		Single	Married	82.99		79.56	85.82
349	0	5396	Female	cycle+diploma	Poor	Ideal	Ideal	Ideal	Ideal	Ideal	2	3	5	Ideal	34	37	40	44	49	Married	Married	Married	Married	88.76	76.51	85.1	82.74	79.88
350	1	4172	Female	cycle+diploma	Ideal	Ideal	Intermediate	Poor	Ideal	Ideal	3	1	4	Intermediate	52	55	59	62	66	Married	Married	Divorced+Widowed	Divorced+Widowed	68.86	76.59	65.56	64.19	50.07
351	0	3450	Male	Higher Diploma	Intermediate	Ideal	Ideal	Ideal	Ideal	Poor	1	3	4	Intermediate	28	31	34	37		Single	Married	Married	Married	96.69	94.67	92.7	81.7
352	0	4093	Male	illiterate+primary	Poor	Ideal	Poor	Ideal	Ideal	Ideal	2	2	4	Intermediate	43	46	48	51	54	Married	Married	Married	Married	87.02	76.69	84.01		90.38
353	1	2291	Male	Higher Diploma	Poor	Ideal	Intermediate	Ideal	Ideal	Poor	1	2	3	Intermediate	46	49		55		Married	Married		Married	69.62	62.33		59.75
354	0	4511	Female	illiterate+primary	Poor	Ideal	Intermediate	Ideal	Ideal	Poor	1	2	3	Intermediate	37	39	42	45	49	Married	Married	Married	Married	76.51	67.24	73.87	64.46	62.67
355	0	3416	Female	cycle+diploma	Intermediate	Ideal	Ideal	Ideal	Ideal	Ideal	2	3	5	Ideal	39	43		49		Married	Married		Married	67.24	65.37		62.67
356	1	3049	Female	illiterate+primary	Ideal	Ideal	Intermediate	Ideal	Ideal	Poor	2	2	4	Intermediate	55	58	61	65	69	Married	Married	Married	Married	78.7	66.02	73.43	56.01	61.11
357	1	2623	Female	cycle+diploma	Poor	Ideal	Intermediate	Ideal	Ideal	Ideal	2	2	4	Intermediate	59	62	65	68		Married	Married	Married	Married	65.56	64.19	62.85	54.84
358	0	3405	Female	cycle+diploma	Poor	Intermediate	Intermediate	Ideal	Intermediate	Ideal	1	1	2	Poor	49		55	58		Married		Married	Married	70.33		60.09	66.02
359	0	2923	Male	cycle+diploma	Ideal	Ideal	Ideal	Ideal	Ideal	Ideal	3	3	6	Ideal	36	38		44		Married	Married		Married	91.4	90.13		86.41
360	0	5088	Male	cycle+diploma	Ideal	Ideal	Ideal	Ideal	Poor	Poor	1	3	4	Intermediate	49	54	58		63	Married	Married	Married		81.63	72.5	78.31		68.06
361	0	2923	Female	cycle+diploma	Ideal	Ideal	Ideal	Ideal	Ideal	Ideal	3	3	6	Ideal	31	33		39		Married	Married		Married	79.81	78.7		75.45
362	0	5085	Female	cycle+diploma	Ideal	Ideal	Ideal	Ideal	Ideal	Poor	2	3	5	Ideal	23	26	30	33	37	Married	Married	Married	Married	83.41	108.26	91.29	78.7	76.51
363	0	5086	Female	cycle+diploma	Ideal	Ideal	Ideal	Ideal	Ideal	Poor	2	3	5	Ideal	21	24	27	30	34	Married	Married	Married	Married	85.62	109.79	107.5	91.29	78.14
364	1	3700	Male	cycle+diploma	Intermediate	Intermediate	Ideal	Intermediate	Poor	Intermediate	0	1	1	Poor	44	49	52	55	59	Married	Married	Married	Married	77.78	83.43	66.75	59.75	58.1
365	0	4757	Female	illiterate+primary	Poor	Intermediate	Poor	Ideal	Ideal	Ideal	2	1	3	Intermediate	36	41	44	47	49	Married	Married	Married	Married	68.67	66.3	64.92	71.32	70.33
366	0	978	Male	illiterate+primary	Poor	Intermediate	Intermediate	Ideal	Ideal	Poor	1	1	2	Poor	54	57				Married	Married			80.55	88.5
367	0	3119	Female	illiterate+primary	Intermediate	Ideal	Intermediate	Ideal	Ideal	Poor	1	2	3	Intermediate	51		60		65	Married		Married		61.8		65.1
368	0	3855	Female	Higher Diploma	Ideal	Ideal	Ideal	Ideal	Ideal	Poor	2	3	5	Ideal	30		37	40		Married		Married	Married	80.37		61.38	74.92
369	0	4397	Male	Higher Diploma	Intermediate	Ideal	Ideal	Intermediate	Ideal	Poor	1	2	3	Intermediate	44	48	51	54	56	Married	Married	Married	Married	96.96	94.27	82.26	72.5	71.49
370	0	4514	Female	cycle+diploma	Intermediate	Ideal	Poor	Ideal	Ideal	Ideal	2	2	4	Intermediate	43	46	49	52	55	Married	Married	Married	Married	83.32	81.58	92.11	68.86	67.43
371	0	4865	Female	Higher Diploma	Ideal	Ideal	Ideal	Ideal	Ideal	Poor	2	3	5	Ideal	23	25	28	32	36	Single	Married	Married	Married	95.89	83.24	106.75	103.79	87.52
372	1	3901	Female	illiterate+primary	Intermediate	Ideal	Intermediate	Ideal	Ideal	Ideal	2	2	4	Intermediate	62	65	68	71	75	Divorced+Widowed	Divorced+Widowed	Divorced+Widowed	Divorced+Widowed	64.19	62.85	69.9	68.44	52.21
373	0	3578	Female	illiterate+primary	Intermediate	Intermediate	Intermediate	Ideal	Ideal	Intermediate	1	1	2	Poor	53	56	59	62		Married	Married	Married	Married	60.94	66.95	74.46	64.19
374	0	5222	Male	cycle+diploma	Poor	Ideal	Ideal	Ideal	Ideal	Intermediate	1	3	4	Intermediate	46	48	53	56	60	Married	Married	Married	Married	85.2	84.01	73.01	79.42	86.65
375	0	2580	Female	illiterate+primary	Poor	Poor	Poor	Intermediate	Ideal	Ideal	2	0	2	Poor	61	65	68			Married	Married	Married		73.43	62.85	69.9
376	0	1530	Male	Higher Diploma	Intermediate	Poor	Ideal	Intermediate	Ideal	Ideal	2	1	3	Intermediate	38	42				Married	Married			101.14	87.63
377	0	1113	Female	Higher Diploma	Ideal	Ideal	Intermediate	Ideal	Ideal	Ideal	3	2	5	Ideal	37	40				Married	Married			86.91	98.12
378	0	3928	Female	cycle+diploma	Ideal	Ideal	Ideal	Intermediate	Ideal	Poor	2	2	4	Intermediate	30			41		Single			Single	91.29			74.39
379	0	4256	Female	illiterate+primary	Ideal	Ideal	Ideal	Intermediate	Ideal	Intermediate	2	2	4	Intermediate	54		62	66		Married		Married	Married	71.34		84.07	81.74
380	0	4809	Female	Higher Diploma	Ideal	Ideal	Ideal	Ideal	Ideal	Poor	2	3	5	Ideal	36	40	42	45	49	Married	Married	Married	Married	100.92	98.12	108.68	94.73	70.33
381	0	4405	Female	Higher Diploma	Intermediate	Ideal	Ideal	Ideal	Ideal	Ideal	2	3	5	Ideal	52	55	58	61	65	Married	Married	Married	Married	68.86	67.43	74.99	64.64	62.85
382	1	4498	Male	illiterate+primary	Intermediate	Poor	Poor	Intermediate	Ideal	Ideal	2	0	2	Poor	54	57	60	64	68	Married	Married	Married	Married	84.24	78.87	69.51	84.25	59.65
383	1	4498	Female	illiterate+primary	Poor	Ideal	Intermediate	Intermediate	Ideal	Intermediate	1	1	2	Poor	46	49	52	56	60	Married	Married	Married	Married	83.83	79.88	78.22	66.95	58.01
384	0	5232	Male	cycle+diploma	Ideal	Ideal	Ideal	Ideal	Ideal	Intermediate	2	3	5	Ideal	21	24	27	31	35	Single	Married	Married	Married	102.69	89.51	87.65	85.22	82.86
385	0	2603	Male	cycle+diploma	Intermediate	Ideal	Ideal	Ideal	Ideal	Intermediate	1	3	4	Intermediate	35	38	42			Married	Married	Married		92.05	81.13	71.6
386	1	2059	Female	cycle+diploma	Intermediate	Ideal	Ideal	Ideal	Ideal	Ideal	2	3	5	Ideal	37	41	44			Married	Married	Married		76.51	74.39	58.43
387	0	2122	Female	cycle+diploma	Poor	Poor	Intermediate	Ideal	Ideal	Intermediate	1	1	2	Poor	45	48	51			Married	Married	Married		82.16	70.82	69.35
388	0	3499	Female	cycle+diploma	Poor	Intermediate	Ideal	Ideal	Ideal	Intermediate	1	2	3	Intermediate	27	31		37		Married	Married		Married	82.08	79.81		100.21
389	0	3922	Female	cycle+diploma	Intermediate	Intermediate	Intermediate	Ideal	Ideal	Poor	1	1	2	Poor	58	62	65	69		Married	Married	Married	Married	66.02	64.19	62.85	61.11
390	0	3922	Male	cycle+diploma	Poor	Ideal	Poor	Ideal	Ideal	Ideal	2	2	4	Intermediate	24	30	32	35		Single	Single	Single	Single	89.51	85.82	64.61	75.21
391	0	5110	Female	cycle+diploma	Ideal	Intermediate	Ideal	Ideal	Ideal	Intermediate	2	2	4	Intermediate	45	49	52	55	59	Married	Married	Married	Married	75.99	70.33	90.19	67.43	74.46
392	0	5195	Female	cycle+diploma	Ideal	Ideal	Ideal	Ideal	Ideal	Ideal	3	3	6	Ideal	21	25	28	31	35	Single	Married	Married	Married	81.65	94.55	92.58	90.65	88.14
393	0	4567	Male	cycle+diploma	Poor	Intermediate	Intermediate	Ideal	Poor	Ideal	1	1	2	Poor	34		38	41	46	Married		Married	Married	92.7		90.13	79.44	95.61
394	1	3137	Male	cycle+diploma	Intermediate	Intermediate	Ideal	Ideal	Ideal	Poor	1	2	3	Intermediate	38	40	45	48	51	Married	Married	Married	Married	81.13	72.62	70.11	57.74	67.22
395	0	1176	Male	cycle+diploma	Ideal	Ideal	Intermediate	Ideal	Ideal	Ideal	3	2	5	Ideal	60	63				Married	Married			70.22	61.78
396	0	3972	Female	cycle+diploma	Ideal	Ideal	Ideal	Ideal	Ideal	Intermediate	2	3	5	Ideal	34	37	40	43	45	Married	Married	Married	Married	102.34	86.91	85.1	83.32	72.33
397	0	4284	Male	Higher Diploma	Poor	Intermediate	Ideal	Ideal	Ideal	Poor	1	2	3	Intermediate	39	42	45	48	51	Married	Married	Married	Married	73.13	78.88	104.98	84.01	92.31
398	0	5589	Male	illiterate+primary	Ideal	Ideal	Ideal	Ideal	Poor	Poor	1	3	4	Intermediate	50	53	56	61	65	Married	Married	Married	Divorced+Widowed	81.94	91.02	101.99	76.68	74.56
399	0	2227	Female	illiterate+primary	Intermediate	Poor	Ideal	Ideal	Ideal	Ideal	2	2	4	Intermediate	40	43	46			Married	Married	Married		98.12	96.07	94.07
400	0	2227	Female	cycle+diploma	Ideal	Intermediate	Ideal	Ideal	Ideal	Poor	2	2	4	Intermediate	24	27	30			Single	Single	Single		93.96	82.08	91.29
401	0	3244	Female	cycle+diploma	Ideal	Ideal	Ideal	Ideal	Ideal	Poor	2	3	5	Ideal	20	25	29			Single	Married	Married		90.58	94.55	91.93
402	0	4594	Male	cycle+diploma	Poor	Intermediate	Ideal	Ideal	Ideal	Poor	1	2	3	Intermediate	41	44	47	50	53	Married	Married	Married	Married	99.03	96.96	103.51	82.84	73.01
403	0	4594	Female	cycle+diploma	Intermediate	Ideal	Ideal	Ideal	Ideal	Poor	1	3	4	Intermediate	41	44	47	50	53	Married	Married	Married	Married	84.5	82.74	93.41	62.24	68.38
404	0	4754	Female	cycle+diploma	Poor	Ideal	Intermediate	Intermediate	Ideal	Ideal	2	1	3	Intermediate	42	46	49	52	55	Married	Married	Married	Married	73.87	71.83	92.11	90.19	76.59
405	0	5665	Male	cycle+diploma	Ideal	Ideal	Ideal	Ideal	Ideal	Poor	2	3	5	Ideal	45	48	52	56	60	Married	Married	Married	Married	85.8	68.65	73.53	71.49	69.51
406	0	5665	Female	cycle+diploma	Intermediate	Ideal	Ideal	Ideal	Ideal	Intermediate	1	3	4	Intermediate	35	39	42	47	51	Married	Married	Married	Married	74	60.52	73.87	63.56	61.8
407	1	1559	Female	illiterate+primary	Poor	Ideal	Ideal	Ideal	Ideal	Poor	1	3	4	Intermediate	37	40	43	47		Married	Married	Married	Married	76.51	74.92	58.85	71.32
408	0	4644	Male	cycle+diploma	Intermediate	Intermediate	Ideal	Ideal	Ideal	Ideal	2	2	4	Intermediate	62	67	70	75		Divorced+Widowed	Divorced+Widowed	Divorced+Widowed	Married	87.56	73.52	80.78	69.5
409	0	5019	Male	illiterate+primary	Intermediate	Intermediate	Ideal	Ideal	Ideal	Ideal	2	2	4	Intermediate	54	58	62	65	68	Married	Married	Married	Married	68.35	78.31	68.54	67.11	65.71
410	1	1633	Female	cycle+diploma	Ideal	Intermediate	Intermediate	Ideal	Ideal	Ideal	3	1	4	Intermediate	56	59	62	66	70	Married	Married	Married	Married	66.95	74.46	57.2	62.41	54.08
411	1	4222	Female	cycle+diploma	Poor	Intermediate	Ideal	Ideal	Ideal	Ideal	2	2	4	Intermediate	43	46	49	52	57	Married	Married	Married	Married	75.17	81.58	79.88	78.22	59.25
412	0	3990	Male	cycle+diploma	Intermediate	Intermediate	Ideal	Ideal	Ideal	Poor	1	2	3	Intermediate	25	28	32	35		Married	Married	Married	Married	106.92	96.69	76.82	75.21
413	0	2518	Male	cycle+diploma	Ideal	Ideal	Ideal	Ideal	Intermediate	Intermediate	1	3	4	Intermediate	23	27	30			Single	Married	Married		81.83	87.65	71.23
414	0	4427	Male	cycle+diploma	Ideal	Intermediate	Intermediate	Ideal	Ideal	Poor	2	1	3	Intermediate	35	38	40	43	47	Married	Married	Married	Married	82.86	90.13	80	87.02	76.16
415	0	4091	Male	cycle+diploma	Ideal	Ideal	Ideal	Ideal	Ideal	Poor	2	3	5	Ideal	34	37	40	43	45	Married	Married	Married	Married	83.44	90.76	72.62	78.33	70.11
416	0	4662	Male	Higher Diploma	Intermediate	Ideal	Poor	Ideal	Ideal	Ideal	2	2	4	Intermediate	41	43	46	50	54	Married	Married	Married	Married	72.11	71.1	69.62	61.89	72.5
417	0	4662	Female	Higher Diploma	Poor	Poor	Ideal	Intermediate	Ideal	Ideal	2	1	3	Intermediate	37	39	42	46	50	Married	Married	Married	Married	76.51	67.24	73.87	71.83	69.84
418	1	3934	Male	Higher Diploma	Intermediate	Intermediate	Ideal	Ideal	Ideal	Poor	1	2	3	Intermediate	43	47	50	53	56	Married	Married	Married	Married	78.33	69.13	82.84	66.28	59.34
419	0	3411	Female	illiterate+primary	Poor	Intermediate	Ideal	Intermediate	Ideal	Intermediate	1	1	2	Poor	44	46	49	53		Married	Married	Married	Married	72.84	71.83	70.33	60.94
420	0	4526	Female	Higher Diploma	Intermediate	Ideal	Ideal	Ideal	Ideal	Intermediate	1	3	4	Intermediate	35	38	41	44	47	Married	Married	Married	Married	88.14	75.98	74.39	64.92	63.56
421	0	4574	Male	illiterate+primary	Intermediate	Intermediate	Ideal	Ideal	Intermediate	Poor	0	2	2	Poor	59	62	65	68	71	Married	Married	Married	Married	87.26	85.44	67.11	73	64.34
422	1	1443	Female	illiterate+primary	Intermediate	Poor	Poor	Intermediate	Ideal	Intermediate	1	0	1	Poor	64	66	69	72		Married	Married	Married	Married	63.3	62.41	54.46	48
423	0	3064	Male	cycle+diploma	Intermediate	Intermediate	Ideal	Ideal	Poor	Ideal	1	2	3	Intermediate	37	40	43	46		Single	Single	Single	Single	90.76	88.87	78.33	76.69
424	0	4836	Male	Higher Diploma	Intermediate	Intermediate	Ideal	Ideal	Ideal	Intermediate	1	2	3	Intermediate	49	53	56	60	62	Married	Married	Married	Married	75.1	81.11	71.49	69.51	68.54
425	0	4778	Female	cycle+diploma	Ideal	Intermediate	Ideal	Ideal	Ideal	Ideal	3	2	5	Ideal	48	52	55	58	61	Married	Married	Married	Married	86.2	78.22	67.43	74.99	73.43
426	0	4836	Female	cycle+diploma	Poor	Ideal	Ideal	Intermediate	Ideal	Ideal	2	2	4	Intermediate	40	44	47	51	53	Married	Married	Married	Married	74.92	82.74	63.56	90.82	77.67
427	0	3466	Male	Higher Diploma	Intermediate	Ideal	Ideal	Ideal	Ideal	Ideal	2	3	5	Ideal	23		29	32		Single		Married	Married	90.14		96.01	94.01
428	0	4942	Female	Higher Diploma	Ideal	Ideal	Ideal	Ideal	Ideal	Intermediate	2	3	5	Ideal	25	27	32	35	38	Single	Married	Married	Married	83.24	82.08	90.02	88.14	75.98
429	0	4647	Female	cycle+diploma	Intermediate	Ideal	Ideal	Ideal	Ideal	Poor	1	3	4	Intermediate	39	42	45	48	52	Married	Married	Married	Married	67.24	73.87	82.16	70.82	61.37
430	0	4203	Female	Higher Diploma	Ideal	Ideal	Ideal	Ideal	Ideal	Intermediate	2	3	5	Ideal	32		39	43		Married		Married	Married	79.25		98.81	83.32
431	0	4994	Female	illiterate+primary	Poor	Intermediate	Intermediate	Intermediate	Ideal	Poor	1	0	1	Poor	47	50	54	57	61	Married	Married	Married	Married	71.32	91.46	67.9	75.52	64.64
432	0	4736	Male	Higher Diploma	Intermediate	Ideal	Ideal	Ideal	Poor	Ideal	1	3	4	Intermediate	43	47	50	54	56	Married	Married	Married	Married	87.02	84.61	74.57	72.5	79.42
433	0	4736	Female	cycle+diploma	Intermediate	Ideal	Intermediate	Ideal	Ideal	Poor	1	2	3	Intermediate	43	47	50	53	56	Married	Married	Married	Married	73.36	63.56	62.24	68.38	66.95
434	1	2647	Male	illiterate+primary	Poor	Poor	Intermediate	Poor	Ideal	Ideal	2	0	2	Poor	60	63	66	69	72	Married	Married	Married	Married	63.1	75.61	74.04	54.16	63.89
435	0	5062	Female	cycle+diploma	Ideal	Ideal	Intermediate	Ideal	Ideal	Ideal	3	2	5	Ideal	43	48	51	54	57	Married	Married	Married	Married	69.96	80.45	69.35	77.13	66.49
436	0	4687	Female	illiterate+primary	Poor	Ideal	Ideal	Ideal	Ideal	Poor	1	3	4	Intermediate	54	57	60	63	67	Married	Married	Married	Married	67.9	75.52	85.26	72.4	70.4
437	0	4799	Male	cycle+diploma	Intermediate	Intermediate	Poor	Ideal	Intermediate	Poor	0	1	1	Poor	52		58	61	65	Married		Married	Married	81.69		78.31	69.02	60.92
438	0	3441	Male	cycle+diploma	Ideal	Ideal	Ideal	Ideal	Ideal	Ideal	3	3	6	Ideal	25	28	31	34		Single	Single	Married	Married	88.89	118.29	106.23	92.7
439	1	5173	Female	cycle+diploma	Ideal	Ideal	Ideal	Ideal	Ideal	Ideal	3	3	6	Ideal	47	52	55	59	62	Married	Married	Married	Married	100.99	68.86	67.43	65.56	57.2
440	0	4661	Male	Higher Diploma	Ideal	Ideal	Poor	Ideal	Poor	Ideal	2	2	4	Intermediate	56		64	69		Married		Married	Married	95.87		75.08	72.49
441	0	4759	Female	cycle+diploma	Ideal	Ideal	Ideal	Ideal	Ideal	Ideal	3	3	6	Ideal	20	23	26		33	Single	Single	Single		86.22	84.42	93.89		89.39
442	1	1788	Male	cycle+diploma	Intermediate	Ideal	Ideal	Poor	Ideal	Poor	1	2	3	Intermediate	54	57	62		66	Married	Married	Married		72.5	88.5	52.33		7.04
443	0	3835	Female	cycle+diploma	Poor	Ideal	Ideal	Ideal	Intermediate	Ideal	1	3	4	Intermediate	46			56		Married			Married	81.58			76.05
444	0	2392	Female	cycle+diploma	Ideal	Ideal	Ideal	Intermediate	Ideal	Intermediate	2	2	4	Intermediate	42	46	49			Married	Married	Married		93.91	94.07	92.11
445	1	2381	Female	illiterate+primary	Intermediate	Intermediate	Intermediate	Ideal	Intermediate	Ideal	1	1	2	Poor	64	70	72	76	79	Married	Married	Divorced+Widowed	Divorced+Widowed	71.89	68.93	53.32	66.08	50.77
446	0	4840	Male	cycle+diploma	Intermediate	Intermediate	Ideal	Intermediate	Intermediate	Poor	0	1	1	Poor	39	41	44	48	52	Married	Married	Married	Married	80.56	88.25	96.96	84.01	73.53
447	1	2077	Female	cycle+diploma	Intermediate	Poor	Poor	Poor	Ideal	Ideal	2	0	2	Poor	55	60	62	65		Married	Married	Married	Married	66.62	65.1	33.8	33.09
448	0	4823	Male	cycle+diploma	Ideal	Ideal	Ideal	Ideal	Ideal	Ideal	3	3	6	Ideal	33	36	39		46	Married	Married	Married		93.35	74.69	61.51		63.65
449	0	4552	Male	cycle+diploma	Ideal	Ideal	Ideal	Ideal	Poor	Ideal	2	3	5	Ideal	23		29		36	Single		Married		81.83		61.03		62.82
450	1	1733	Female	illiterate+primary	Poor	Intermediate	Poor	Ideal	Ideal	Poor	1	1	2	Poor	59	62	65	69	72	Married	Married	Married	Married	64.01	64.19	56.01	61.11	53.32
451	0	4294	Female	cycle+diploma	Ideal	Ideal	Ideal	Ideal	Ideal	Ideal	3	3	6	Ideal	35		41		47	Married		Married		88.14		84.5		81.01
452	0	5150	Male	cycle+diploma	Ideal	Ideal	Intermediate	Ideal	Intermediate	Poor	1	2	3	Intermediate	39	45	48	51	53	Married	Married	Married	Married	93.6	85.8	68.65	74.05	60.6
453	0	5554	Male	cycle+diploma	Intermediate	Intermediate	Intermediate	Ideal	Ideal	Poor	1	1	2	Poor	47			58	62	Married			Married	97.29			70.49	68.54
454	0	2062	Male	cycle+diploma	Ideal	Intermediate	Ideal	Ideal	Poor	Poor	1	2	3	Intermediate	52	54	57	62		Married	Married	Married	Married	91.66	72.5	70.99
455	0	4414	Female	cycle+diploma	Intermediate	Intermediate	Intermediate	Ideal	Ideal	Intermediate	1	1	2	Poor	49	51	54		61	Married	Married	Married		70.33	78.77	88.93		64.64
456	0	4990	Female	illiterate+primary	Poor	Ideal	Intermediate	Ideal	Ideal	Intermediate	1	2	3	Intermediate	56	59	62	66	69	Married	Married	Married	Married	78.14	65.56	72.91	62.41	61.11
457	0	4753	Female	Higher Diploma	Ideal	Ideal	Ideal	Ideal	Ideal	Ideal	3	3	6	Ideal	27	30	33	37	40	Married	Married	Married	Married	107.5	105.26	89.39	86.91	74.92
458	0	4178	Male	illiterate+primary	Intermediate	Ideal	Poor	Ideal	Ideal	Ideal	2	2	4	Intermediate	37	39	42	45	48	Married	Married	Married	Married	90.76	100.43	98.33	96.28	94.27
459	0	4178	Female	cycle+diploma	Ideal	Ideal	Ideal	Ideal	Ideal	Ideal	3	3	6	Ideal	31	33	36	39	42	Married	Married	Married	Married	117.41	103.07	100.92	98.81	96.75
460	0	5613	Female	cycle+diploma	Intermediate	Ideal	Ideal	Ideal	Ideal	Ideal	2	3	5	Ideal	30	34	38	42	46	Married	Married	Married	Married	91.29	88.76	75.98	73.87	81.58
461	0	2937	Female	cycle+diploma	Intermediate	Ideal	Ideal	Ideal	Ideal	Ideal	2	3	5	Ideal	21			29		Single			Married	97.25			91.93
462	0	4736	Female	cycle+diploma	Poor	Ideal	Intermediate	Ideal	Ideal	Intermediate	1	2	3	Intermediate	42	45	48	51	55	Married	Married	Married	Married	93.91	82.16	80.45	78.77	67.43
463	1	2745	Female	illiterate+primary	Poor	Ideal	Intermediate	Ideal	Ideal	Poor	1	2	3	Intermediate	47	50	53	56	60	Married	Married	Married	Married	71.32	69.84	60.94	59.67	58.01
464	0	3285	Male	Higher Diploma	Intermediate	Ideal	Ideal	Ideal	Ideal	Ideal	2	3	5	Ideal	36	39	42	45		Married	Married		Married	91.4	89.5	71.6	64.1
465	1	842	Female	cycle+diploma	Ideal	Intermediate	Intermediate	Ideal	Ideal	Ideal	3	1	4	Intermediate	63	68				Married	Divorced+Widowed			63.74	49.37
466	0	4555	Female	illiterate+primary	Ideal	Ideal	Ideal	Ideal	Ideal	Ideal	3	3	6	Ideal	57	61	62	65	69	Married	Married	Married	Married	75.52	64.64	72.91	62.85	61.11
467	0	4587	Female	cycle+diploma	Ideal	Ideal	Ideal	Ideal	Ideal	Intermediate	2	3	5	Ideal	29				41	Married				91.93				84.5
468	0	3826	Male	cycle+diploma	Ideal	Ideal	Ideal	Ideal	Ideal	Intermediate	2	3	5	Ideal	20	24	27	31		Single	Married	Married	Married	102.28	111.59	87.65	106.23
469	0	2821	Male	cycle+diploma	Intermediate	Ideal	Intermediate	Intermediate	Poor	Poor	0	1	1	Poor	56	59	64			Married	Married	Married		85	70	75.08
470	0	2597	Male	cycle+diploma	Poor	Poor	Poor	Poor	Intermediate	Intermediate	0	0	0	Poor	31	36	38			Married	Married	Married		75.94	74.69	81.13
471	0	5301	Female	cycle+diploma	Ideal	Ideal	Ideal	Ideal	Ideal	Intermediate	2	3	5	Ideal	21	25	28	33	36	Married	Married	Married	Divorced+Widowed	102.74	94.55	92.58	78.7	77.05
472	1	4563	Male	cycle+diploma	Ideal	Ideal	Ideal	Ideal	Ideal	Ideal	3	3	6	Ideal	35	40	42	45	49	Married	Married	Married	Married	93.07	80	71.6	70.11	57.34
473	1	4563	Female	cycle+diploma	Intermediate	Ideal	Ideal	Ideal	Ideal	Poor	1	3	4	Intermediate	27	32	34	37	41	Married	Married	Married	Married	109.15	79.25	69.64	76.51	59.68
474	0	4655	Female	cycle+diploma	Ideal	Ideal	Ideal	Ideal	Ideal	Ideal	3	3	6	Ideal	27	30	33	37	40	Married	Married	Married	Married	107.5	91.29	115.78	86.91	85.1
475	1	2966	Male	cycle+diploma	Ideal	Ideal	Intermediate	Ideal	Ideal	Poor	2	2	4	Intermediate	41	44	48	51	55	Married	Married	Married	Married	72.11	77.78	102.79	42.48	72
476	0	4908	Female	cycle+diploma	Poor	Ideal	Intermediate	Ideal	Ideal	Intermediate	1	2	3	Intermediate	33	36	40	43	47	Married	Married	Married	Married	78.7	87.52	74.92	83.32	63.56
477	0	1202	Male	illiterate+primary	Intermediate	Ideal	Ideal	Ideal	Ideal	Ideal	2	3	5	Ideal	57	61				Married	Married			92.98	86.05
478	1	2318	Female	cycle+diploma	Poor	Poor	Intermediate	Intermediate	Ideal	Poor	1	0	1	Poor	53	56	62		68	Married	Married	Married		85.66	76.05	57.2		69.9
479	0	1201	Female	Higher Diploma	Intermediate	Ideal	Ideal	Ideal	Ideal	Intermediate	1	3	4	Intermediate	30	33				Married	Married			102.16	103.07
480	0	5760	Male	cycle+diploma	Ideal	Ideal	Ideal	Ideal	Ideal	Intermediate	2	3	5	Ideal	21	24	29	33	36	Single	Single	Married	Married	123.14	99.44	96.01	93.35	102.57
481	0	4159	Male	cycle+diploma	Intermediate	Intermediate	Ideal	Ideal	Ideal	Poor	1	2	3	Intermediate	39		48	51		Married		Married	Married	66.86		68.65	74.05
482	0	4159	Female	cycle+diploma	Ideal	Ideal	Ideal	Ideal	Ideal	Ideal	3	3	6	Ideal	29		37	40		Married		Married	Married	80.94		86.91	98.12
483	0	5536	Male	cycle+diploma	Ideal	Ideal	Ideal	Ideal	Poor	Ideal	2	3	5	Ideal	20	24	27	31	35	Single	Single	Married	Married	124.56	99.44	119.13	106.23	103.29
484	0	1558	Male	cycle+diploma	Ideal	Poor	Intermediate	Intermediate	Poor	Poor	1	0	1	Poor	48	52				Divorced+Widowed	Divorced+Widowed			102.79	99.94
485	0	1543	Male	cycle+diploma	Intermediate	Intermediate	Ideal	Poor	Ideal	Poor	1	1	2	Poor	62	66				Married	Married			93.16	90.58
486	0	3471	Female	illiterate+primary	Poor	Poor	Poor	Intermediate	Ideal	Ideal	2	0	2	Poor	50	53		60		Married	Married		Divorced+Widowed	79.32	77.67		73.94
487	0	5002	Male	Higher Diploma	Ideal	Ideal	Ideal	Ideal	Ideal	Poor	2	3	5	Ideal	36	40	44	47	50	Married	Married	Married	Married	91.4	99.72	77.78	69.13	74.57
488	0	4703	Male	Higher Diploma	Intermediate	Ideal	Ideal	Intermediate	Ideal	Poor	1	2	3	Intermediate	53	56	59	62	66	Married	Married	Married	Married	60.6	79.42	70	68.54	60.5
489	0	4703	Female	cycle+diploma	Poor	Ideal	Ideal	Ideal	Ideal	Ideal	2	3	5	Ideal	47	50	52	55	59	Married	Married	Married	Married	63.56	79.32	61.37	76.59	65.56
490	0	5006	Female	cycle+diploma	Intermediate	Ideal	Ideal	Ideal	Ideal	Poor	1	3	4	Intermediate	25	28	33	36	39	Married	Married	Married	Married	94.55	106.75	78.7	77.05	85.7
491	1	602	Female	illiterate+primary	Poor	Ideal	Intermediate	Intermediate	Ideal	Intermediate	1	1	2	Poor	53	57	60	64	67	Divorced+Widowed	Divorced+Widowed	Divorced+Widowed	Divorced+Widowed	72.76	59.25	65.1	63.3	61.98
492	0	3473	Male	cycle+diploma	Intermediate	Ideal	Ideal	Ideal	Ideal	Intermediate	1	3	4	Intermediate	22	28	32			Single	Single	Married		88.98	72.23	70.23
493	0	3317	Female	cycle+diploma	Intermediate	Ideal	Ideal	Ideal	Ideal	Ideal	2	3	5	Ideal	41	44	47	50		Married	Married	Married	Married	84.5	95.4	93.41	91.46
494	0	5118	Male	illiterate+primary	Intermediate	Intermediate	Ideal	Intermediate	Ideal	Ideal	2	1	3	Intermediate	47	51	54	57	61	Married	Married	Married	Married	94.94	92.31	90.38	78.87	93.82
495	0	4635	Female	illiterate+primary	Intermediate	Ideal	Ideal	Ideal	Intermediate	Poor	0	3	3	Intermediate	41	45	48	51	54	Married	Married	Married	Married	74.39	82.16	80.45	69.35	67.9
496	0	1096	Female	cycle+diploma	Intermediate	Ideal	Ideal	Ideal	Ideal	Poor	1	3	4	Intermediate	50	53				Single	Single			79.32	77.67
497	0	1096	Female	cycle+diploma	Poor	Ideal	Ideal	Ideal	Poor	Ideal	1	3	4	Intermediate	43	46				Single	Single			65.37	71.83
498	0	4868	Female	illiterate+primary	Poor	Intermediate	Ideal	Ideal	Ideal	Ideal	2	2	4	Intermediate	54	59	61	64	67	Married	Married	Married	Married	78.18	74.46	64.64	71.89	61.98
499	0	2972	Female	Higher Diploma	Poor	Ideal	Ideal	Ideal	Ideal	Intermediate	1	3	4	Intermediate	32	38	40			Married	Married	Married		79.25	86.3	74.92
500	1	770	Male	cycle+diploma	Poor	Intermediate	Intermediate	Ideal	Ideal	Ideal	2	1	3	Intermediate	41	45	48	51	54	Married	Married	Married	Married	72.11	50.69	49.63	56.54	51.2
501	0	4801	Female	cycle+diploma	Ideal	Ideal	Ideal	Intermediate	Ideal	Intermediate	2	2	4	Intermediate	40	44	47	50	53	Married	Married	Married	Married	98.12	82.74	71.32	69.84	68.38
502	0	3422	Female	cycle+diploma	Poor	Intermediate	Ideal	Ideal	Ideal	Ideal	2	2	4	Intermediate	41	45	47	50		Married	Married	Married	Married	66.3	64.46	81.01	69.84
503	0	3615	Female	cycle+diploma	Ideal	Ideal	Ideal	Ideal	Ideal	Ideal	3	3	6	Ideal	45	49	52	55		Married	Married	Married	Married	72.33	70.33	61.37	67.43
504	0	4518	Male	cycle+diploma	Intermediate	Intermediate	Poor	Intermediate	Ideal	Poor	1	0	1	Poor	51	56	60	63		Married	Married	Married	Married	72.58	79.42	63.1	75.61
505	0	4119	Female	cycle+diploma	Ideal	Ideal	Ideal	Intermediate	Ideal	Intermediate	2	2	4	Intermediate	45	49	53	56		Married	Married	Married	Married	72.33	70.33	68.38	66.95
506	0	5309	Female	cycle+diploma	Ideal	Ideal	Ideal	Ideal	Ideal	Ideal	3	3	6	Ideal	36	39	41	48	51	Married	Married	Married	Divorced+Widowed	87.52	75.45	84.5	92.76	69.35
507	0	4863	Male	cycle+diploma	Intermediate	Ideal	Ideal	Ideal	Ideal	Poor	1	3	4	Intermediate	20	24	26	30	33	Single	Single	Single	Single	92.06	89.51	88.26	77.9	84.03
508	0	1918	Male	cycle+diploma	Intermediate	Ideal	Poor	Ideal	Poor	Intermediate	0	2	2	Poor	41	44	46			Married	Married	Married		72.11	96.96	85.2
509	0	3614	Male	cycle+diploma	Intermediate	Poor	Ideal	Ideal	Poor	Poor	0	2	2	Poor	53	57	60	63		Married	Married	Married	Married	81.11	70.99	63.1	68.06
510	0	3625	Male	cycle+diploma	Ideal	Ideal	Ideal	Ideal	Ideal	Ideal	3	3	6	Ideal	20	25	27	30		Single	Single	Single	Single	83.57		72.74	77.9
511	0	4054	Female	cycle+diploma	Ideal	Intermediate	Ideal	Ideal	Ideal	Intermediate	2	2	4	Intermediate	25	29	32	36		Married	Married	Married	Married	94.55	80.94	103.79	77.05
512	1	4014	Male	cycle+diploma	Intermediate	Ideal	Ideal	Ideal	Poor	Ideal	1	3	4	Intermediate	44	47	50	53	56	Married	Married	Married	Married	64.55	76.16	92.96	66.28	59.34
513	0	4595	Female	cycle+diploma	Intermediate	Poor	Ideal	Ideal	Ideal	Ideal	2	2	4	Intermediate	32	36	39	42	45	Married	Married	Married	Married	79.25	87.52	98.81	73.87	72.33
514	1	3735	Female	cycle+diploma	Intermediate	Ideal	Intermediate	Ideal	Ideal	Intermediate	1	2	3	Intermediate	49	51	54	57	61	Married	Married	Married	Married	70.33	78.77	88.93	66.49	57.61
515	1	2544	Female	cycle+diploma	Poor	Intermediate	Ideal	Ideal	Ideal	Ideal	2	2	4	Intermediate	48	51	53	57	61	Divorced+Widowed	Married	Married	Married	92.76	90.82	77.67	59.25	51.86
516	0	4903	Male	cycle+diploma	Intermediate	Intermediate	Ideal	Intermediate	Ideal	Poor	1	1	2	Poor	33	36	39	43	47	Married	Married	Married	Married	104.75	74.69	73.13	65.01	69.13
517	0	4903	Female	cycle+diploma	Poor	Intermediate	Ideal	Ideal	Ideal	Poor	1	2	3	Intermediate	27	30	33	37	40	Married	Married	Married	Married	102.82	105.26	115.78	76.51	74.92
518	0	3350	Female	Higher Diploma	Ideal	Ideal	Ideal	Ideal	Ideal	Ideal	3	3	6	Ideal	23	26	30	32	37	Married	Married	Married	Married	95.89	93.89	91.29	90.02
519	0	4209	Male	cycle+diploma	Ideal	Ideal	Ideal	Ideal	Poor	Poor	1	3	4	Intermediate	34	36	39	42	45	Married	Married	Married	Married	83.44	82.28	73.13	78.88	85.8
520	0	5272	Male	illiterate+primary	Intermediate	Ideal	Ideal	Ideal	Poor	Poor	0	3	3	Intermediate	57	61	64	67	72	Married	Married	Married	Married	82.48	69.02	75.08	66.18	79.65
521	0	5361	Female	illiterate+primary	Intermediate	Ideal	Ideal	Ideal	Ideal	Intermediate	1	3	4	Intermediate	48	52	55	58	63	Married	Married	Married	Married	71.69	68.86	76.59	66.02	63.74
522	1	1853	Female	Higher Diploma	Ideal	Ideal	Ideal	Ideal	Poor	Poor	1	3	4	Intermediate	24	27	31	34		Single	Single	Married	Married	83.83	73.15	58.12	88.76
523	0	1350	Female	cycle+diploma	Ideal	Ideal	Ideal	Ideal	Ideal	Poor	2	3	5	Ideal	20	24				Single	Single			86.22	95.22
524	0	3695	Male	cycle+diploma	Ideal	Intermediate	Ideal	Ideal	Poor	Ideal	2	2	4	Intermediate	20	23	26	30		Single	Single	Single	Single	95.91	90.14	98.05	85.82
525	0	2385	Female	cycle+diploma	Poor	Ideal	Ideal	Ideal	Ideal	Ideal	2	3	5	Ideal	40	44	47			Married	Married	Married		74.92	82.74	71.32
526	1	1867	Male	cycle+diploma	Ideal	Ideal	Ideal	Ideal	Poor	Ideal	2	3	5	Ideal	49	52	55			Married	Married	Married		75.1	73.53	54.97
527	0	5326	Female	illiterate+primary	Poor	Ideal	Intermediate	Ideal	Ideal	Ideal	2	2	4	Intermediate	39	42	46	49	54	Married	Married	Married	Married	80.27	96.75	64.01	62.67	67.9
528	0	4916	Female	cycle+diploma	Ideal	Intermediate	Ideal	Ideal	Ideal	Poor	2	2	4	Intermediate	39	42	45	49	52	Married	Married	Married	Married	100.33	73.87	82.16	92.11	78.22
529	0	4200	Male	cycle+diploma	Poor	Ideal	Ideal	Ideal	Ideal	Ideal	2	3	5	Ideal	20	24	27	32		Single	Married	Married	Married	117.6	121.66	97.37	76.82
530	0	4466	Male	cycle+diploma	Ideal	Poor	Ideal	Intermediate	Ideal	Ideal	3	1	4	Intermediate	21	23	26	29	33	Single	Single	Single	Single	82.99	90.14	88.26	71.73	69.74
531	0	3893	Male	illiterate+primary	Intermediate	Ideal	Intermediate	Ideal	Intermediate	Ideal	1	2	3	Intermediate	45	48	52	56		Married	Married	Married	Married	96.28	84.01	91.66	71.49
532	0	3473	Female	cycle+diploma	Ideal	Ideal	Intermediate	Ideal	Ideal	Poor	2	2	4	Intermediate	42	45	48	52		Married	Married	Married	Married	96.75	82.16	63.12	78.22
533	0	3290	Female	cycle+diploma	Ideal	Ideal	Ideal	Ideal	Ideal	Intermediate	2	3	5	Ideal	23	25	28	32		Single	Single	Single	Single	124.2	109.02	92.58	90.02
534	1	2101	Female	illiterate+primary	Intermediate	Ideal	Ideal	Intermediate	Ideal	Ideal	2	2	4	Intermediate	50	54	57			Divorced+Widowed	Divorced+Widowed	Divorced+Widowed		62.24	60.51	53.33
535	0	4846	Male	cycle+diploma	Intermediate	Intermediate	Ideal	Ideal	Ideal	Ideal	2	2	4	Intermediate	50	53	58	60	64	Married	Married	Married	Married	82.84	73.01	70.49	69.51	61.35
536	0	4846	Female	cycle+diploma	Intermediate	Ideal	Intermediate	Ideal	Ideal	Poor	1	2	3	Intermediate	40	43	48	50	53	Married	Married	Married	Married	74.92	83.32	70.82	69.84	60.94
537	0	3533	Male	cycle+diploma	Ideal	Ideal	Ideal	Ideal	Ideal	Ideal	3	3	6	Ideal	42	46		52		Married	Married		Married	71.6	85.2		81.69
538	0	3533	Female	cycle+diploma	Ideal	Ideal	Ideal	Ideal	Ideal	Ideal	3	3	6	Ideal	30	33		40		Married	Married		Married	80.37	89.39		85.1
539	0	2358	Female	Higher Diploma	Poor	Intermediate	Intermediate	Intermediate	Ideal	Intermediate	1	0	1	Poor	38	41	45			Married	Married	Divorced+Widowed		86.3	74.39	72.33
540	0	3970	Female	cycle+diploma	Ideal	Ideal	Ideal	Ideal	Ideal	Poor	2	3	5	Ideal	21	23	29	32		Single	Married	Married	Married	97.25	95.89	80.94	79.25
541	0	3970	Female	cycle+diploma	Ideal	Ideal	Ideal	Ideal	Ideal	Poor	2	3	5	Ideal	22	26	29	33		Married	Married	Married	Married	125.08	93.89	91.93	78.7
542	1	2473	Male	Higher Diploma	Ideal	Poor	Ideal	Ideal	Intermediate	Intermediate	1	2	3	Intermediate	47	52	55	58		Married	Married	Married	Married	89.5	73.53	59.75	63.99
543	0	4861	Female	cycle+diploma	Intermediate	Ideal	Intermediate	Ideal	Ideal	Intermediate	1	2	3	Intermediate	38	42	45	48	51	Married	Married	Married	Married	88.68	83.91	82.16	63.12	69.35
544	1	1726	Male	cycle+diploma	Intermediate	Ideal	Ideal	Ideal	Poor	Ideal	1	3	4	Intermediate	40	42	47	50	54	Married	Married	Married	Married	88.87	78.88	46.65	19.11	12.64
545	1	3100	Female	illiterate+primary	Poor	Poor	Intermediate	Ideal	Ideal	Poor	1	1	2	Poor	64	67	70	74	77	Married	Married	Married	Divorced+Widowed	79.29	61.98	68.93	52.58	57.77
546	0	4155	Male	cycle+diploma	Poor	Intermediate	Intermediate	Intermediate	Poor	Ideal	1	0	1	Poor	39	43	46	50		Married	Married	Married	Married	109.5	87.02	95.61	82.84
547	1	4724	Female	cycle+diploma	Poor	Ideal	Ideal	Ideal	Poor	Intermediate	0	3	3	Intermediate	35	40	42	47	50	Married	Married	Married	Married	70.7	60.1	65.83	71.32	56.02
548	0	5523	Female	illiterate+primary	Poor	Ideal	Intermediate	Ideal	Ideal	Intermediate	1	2	3	Intermediate	60	63	66	71	75	Married	Married	Married	Married	65.1	83.48	70.89	68.44	76.73
549	0	3759	Female	illiterate+primary	Intermediate	Intermediate	Intermediate	Ideal	Ideal	Poor	1	1	2	Poor	63	67	70	73		Married	Married	Married	Married	77.58	70.4	79.48	67.49
550	0	5158	Female	cycle+diploma	Ideal	Ideal	Ideal	Ideal	Ideal	Ideal	3	3	6	Ideal	40	44	47	51	54	Married	Married	Married	Married	86.25	82.74	81.01	78.77	77.13
551	0	3105	Female	cycle+diploma	Intermediate	Ideal	Ideal	Ideal	Ideal	Poor	1	3	4	Intermediate	28	32		37		Married	Divorced+Widowed		Divorced+Widowed	92.58	79.25		76.51
552	0	3227	Male	Higher Diploma	Intermediate	Ideal	Ideal	Ideal	Ideal	Intermediate	1	3	4	Intermediate	37			46		Married			Married	90.76			69.62
553	0	4533	Female	Higher Diploma	Ideal	Ideal	Ideal	Ideal	Ideal	Ideal	3	3	6	Ideal	27	30	33	36	40	Single	Single	Single	Single	82.08	105.26	103.07	87.52	74.92
554	1	1785	Female	cycle+diploma	Intermediate	Ideal	Ideal	Ideal	Ideal	Ideal	2	3	5	Ideal	43	47	50	53	57	Married	Married	Married	Married	76.11	71.32	56.02	60.94	53.33
555	0	2276	Male	illiterate+primary	Intermediate	Poor	Intermediate	Poor	Poor	Intermediate	0	0	0	Poor	42	45	49			Married	Married	Married		78.88	77.24	83.43
556	0	5100	Female	illiterate+primary	Poor	Intermediate	Ideal	Ideal	Ideal	Intermediate	1	2	3	Intermediate	42	45	49		56	Married	Married	Married		65.83	72.33	62.67		66.95
557	0	4181	Male	illiterate+primary	Intermediate	Ideal	Ideal	Ideal	Poor	Poor	0	3	3	Intermediate	36				47	Married				82.28				84.61
558	0	3952	Male	cycle+diploma	Poor	Intermediate	Ideal	Ideal	Intermediate	Ideal	1	2	3	Intermediate	39		44	47	50	Married		Married	Married	89.5		86.41	84.61	92.96
559	0	3952	Female	cycle+diploma	Poor	Intermediate	Poor	Ideal	Ideal	Poor	1	1	2	Poor	29		34	37	40	Married		Married	Married	91.93		78.14	86.91	85.1
560	0	4270	Female	cycle+diploma	Intermediate	Ideal	Ideal	Ideal	Ideal	Poor	1	3	4	Intermediate	25	29	33	37		Married	Married	Divorced+Widowed	Divorced+Widowed	97.16	91.93	89.39	76.51
561	0	4457	Female	illiterate+primary	Poor	Intermediate	Poor	Ideal	Ideal	Intermediate	1	1	2	Poor	54	57	60	63	66	Married	Married	Married	Married	67.9	75.52	73.94	72.4	70.89
562	0	5782	Male	cycle+diploma	Intermediate	Intermediate	Ideal	Ideal	Ideal	Ideal	2	2	4	Intermediate	25	29	34	37	41	Married	Married	Married	Married	116.41	96.01	92.7	101.85	107.97
563	0	3073	Female	cycle+diploma	Intermediate	Ideal	Ideal	Ideal	Ideal	Intermediate	1	3	4	Intermediate	26		30	34		Married		Married	Married	121.61		80.37	69.64
564	0	3370	Female	illiterate+primary	Ideal	Ideal	Intermediate	Ideal	Ideal	Intermediate	2	2	4	Intermediate	48	51	55	57		Married	Married	Married	Married	70.82	78.77	67.43	75.52
565	1	4070	Female	cycle+diploma	Poor	Poor	Intermediate	Intermediate	Ideal	Poor	1	0	1	Poor	59	62	65	68	72	Divorced+Widowed	Divorced+Widowed	Divorced+Widowed	Divorced+Widowed	65.56	64.19	71.39	61.54	53.32
566	0	4235	Male	cycle+diploma	Intermediate	Intermediate	Intermediate	Ideal	Ideal	Intermediate	1	1	2	Poor	37	40	43	46	49	Married	Married	Married	Married	81.7	80	71.1	69.62	75.1
567	0	5091	Female	cycle+diploma	Intermediate	Ideal	Ideal	Ideal	Ideal	Intermediate	1	3	4	Intermediate	38	43	47		52	Married	Married	Married		98.02	96.07	81.01		78.22
568	0	4527	Male	illiterate+primary	Intermediate	Intermediate	Ideal	Ideal	Poor	Poor	0	2	2	Poor	56	60	62	65	68	Married	Married	Married	Married	79.42	77.22	76.14	74.56	73
569	0	4594	Female	illiterate+primary	Poor	Ideal	Intermediate	Ideal	Ideal	Ideal	2	2	4	Intermediate	44	47	50	53	57	Married	Married	Married	Married	72.84	81.01	91.46	68.38	66.49
570	0	4818	Male	Higher Diploma	Intermediate	Ideal	Intermediate	Ideal	Ideal	Poor	1	2	3	Intermediate	27	31	34	36	40	Single	Single	Married	Married	103	106.23	104.02	82.28	80
571	0	4599	Male	cycle+diploma	Ideal	Ideal	Ideal	Ideal	Ideal	Ideal	3	3	6	Ideal	22	25	28	31	35	Single	Single	Single	Married	90.78	88.89	79	85.22	68.77
572	1	4632	Male	Higher Diploma	Intermediate	Ideal	Ideal	Intermediate	Ideal	Ideal	2	2	4	Intermediate	36	41	44	47	51	Married	Married	Married	Married	82.28	88.25	70.61	63.21	54.34
573	0	4699	Female	illiterate+primary	Poor	Ideal	Intermediate	Ideal	Ideal	Ideal	2	2	4	Intermediate	30	34		38	43	Single	Single		Single	91.29	78.14		60.95	83.32
574	1	3035	Male	cycle+diploma	Ideal	Poor	Intermediate	Ideal	Ideal	Ideal	3	1	4	Intermediate	59	62	65	69	72	Married	Married	Married	Married	72.93	62.22	67.11	54.16	53.03
575	1	3035	Female	illiterate+primary	Ideal	Ideal	Ideal	Ideal	Ideal	Ideal	3	3	6	Ideal	47	50	53	57	60	Married	Married	Married	Married	85.59	79.32	77.67	59.25	65.1
576	0	4247	Male	cycle+diploma	Poor	Poor	Intermediate	Ideal	Ideal	Poor	1	1	2	Poor	36	39	42	45	48	Married	Married	Married	Married	74.69	80.56	65.47	64.1	68.65
577	0	4474	Male	illiterate+primary	Intermediate	Intermediate	Ideal	Ideal	Ideal	Poor	1	2	3	Intermediate	47	51	53	56	60	Married	Married	Married	Married	84.61	82.26	91.02	79.42	69.51
578	0	3672	Female	Higher Diploma	Ideal	Ideal	Ideal	Ideal	Ideal	Poor	2	3	5	Ideal	29	32	35	39		Married	Married	Married	Married	80.94	90.02	88.14	85.7
579	0	4247	Female	cycle+diploma	Intermediate	Ideal	Ideal	Ideal	Ideal	Poor	1	3	4	Intermediate	29	32	35	37	40	Married	Married	Married	Married	91.93	90.02	88.14	86.91	85.1
580	0	4698	Female	illiterate+primary	Ideal	Ideal	Ideal	Ideal	Ideal	Intermediate	2	3	5	Ideal	43	47	50	53	56	Married	Married	Married	Married	65.37	81.01	69.84	77.67	76.05
581	0	4229	Male	Higher Diploma	Ideal	Poor	Ideal	Ideal	Ideal	Ideal	3	2	5	Ideal	26	29	32	35	38	Married	Married	Married	Married	119.97	107.74	94.01	103.29	90.13
582	0	2738	Female	cycle+diploma	Ideal	Ideal	Ideal	Ideal	Ideal	Poor	2	3	5	Ideal	25	30	32			Married	Married	Married		83.24	91.29	79.25
583	1	3683	Male	cycle+diploma	Intermediate	Ideal	Ideal	Intermediate	Ideal	Intermediate	1	2	3	Intermediate	34	38	40	43	46	Married	Married	Married	Married	83.44	81.13	66.39	78.33	58.56
584	0	4694	Female	cycle+diploma	Ideal	Ideal	Ideal	Ideal	Ideal	Poor	2	3	5	Ideal	21	24	27	31	33	Married	Married	Married	Married	97.25	83.83	82.08	90.65	89.39
585	0	5319	Female	cycle+diploma	Poor	Intermediate	Ideal	Intermediate	Poor	Ideal	1	1	2	Poor	44	48	52	56	59	Married	Married	Married	Married	96.86	80.45	68.86	66.95	65.56
586	1	471	Female	illiterate+primary	Poor	Intermediate	Intermediate	Intermediate	Ideal	Poor	1	0	1	Poor	47	50	53	57		Married	Married	Married	Married	71.32	34.31	41.88	48.41
587	0	3373	Female	Higher Diploma	Poor	Intermediate	Intermediate	Intermediate	Ideal	Ideal	2	0	2	Poor	26	29	32	35		Single	Married	Married	Married	73.66	91.93	103.79	69.15
588	0	3523	Female	cycle+diploma	Poor	Poor	Poor	Intermediate	Ideal	Poor	1	0	1	Poor	46	48	51	55		Married	Married	Married	Married	71.83	80.45	78.77	76.59
589	0	2104	Male	Higher Diploma	Ideal	Ideal	Ideal	Intermediate	Poor	Poor	1	2	3	Intermediate	47	49	52			Married	Married	Married		63.21	68.17	61.03
590	0	4444	Female	cycle+diploma	Ideal	Ideal	Ideal	Ideal	Ideal	Poor	2	3	5	Ideal	20	24	27	30	32	Single	Married	Married	Married	97.93	95.22	73.15	91.29	90.02
591	0	4059	Male	Higher Diploma	Poor	Ideal	Intermediate	Poor	Ideal	Ideal	2	1	3	Intermediate	39	41	44	47	50	Married	Married	Married	Married	89.5	88.25	86.41	84.61	82.84
592	0	4767	Male	cycle+diploma	Ideal	Ideal	Ideal	Ideal	Poor	Ideal	2	3	5	Ideal	30	33	36	40	43	Married	Married	Married	Married	103.23	93.35	82.28	80	71.1
593	0	3252	Female	Higher Diploma	Intermediate	Ideal	Intermediate	Ideal	Ideal	Ideal	2	2	4	Intermediate	39	42		48		Married	Married		Married	67.24	65.83		63.12
594	0	4118	Female	cycle+diploma	Ideal	Ideal	Ideal	Ideal	Ideal	Ideal	3	3	6	Ideal	23		28		34	Single		Single		75.23		81.51		69.64
595	0	3595	Female	illiterate+primary	Poor	Intermediate	Intermediate	Ideal	Ideal	Ideal	2	1	3	Intermediate	40	42	47	50		Married	Married	Married	Married	98.12	96.75	71.32	79.32
596	0	4281	Female	cycle+diploma	Ideal	Ideal	Intermediate	Ideal	Ideal	Ideal	3	2	5	Ideal	51		57	60	63	Married		Married	Married	69.35		66.49	65.1	72.4
597	0	4898	Female	illiterate+primary	Intermediate	Ideal	Ideal	Ideal	Ideal	Intermediate	1	3	4	Intermediate	45	48	51	55	58	Married	Married	Married	Divorced+Widowed	70.62	70.82	78.77	67.43	66.02
598	0	4899	Female	Higher Diploma	Ideal	Ideal	Intermediate	Ideal	Ideal	Poor	2	2	4	Intermediate	22	26	28	32	36	Married	Married	Married	Married	94.03	93.89	92.58	63.57	77.05
599	0	4694	Male	Higher Diploma	Intermediate	Ideal	Ideal	Ideal	Ideal	Poor	1	3	4	Intermediate	36	40	43	46	49	Married	Married	Married	Married	72	72.62	65.01	63.65	62.33
600	1	4110	Female	Higher Diploma	Ideal	Ideal	Poor	Ideal	Ideal	Poor	2	2	4	Intermediate	32	35	38	42	45	Married	Married	Married	Married	69.1	69.15	67.71	65.83	58.02
601	0	5165	Female	Higher Diploma	Ideal	Ideal	Ideal	Ideal	Ideal	Ideal	3	3	6	Ideal	34	38	41	45	49	Married	Married	Married	Married	115.51	99.51	74.39	72.33	70.33
602	0	5303	Male	cycle+diploma	Intermediate	Intermediate	Poor	Ideal	Ideal	Poor	1	1	2	Poor	36	39	43		51	Married	Divorced+Widowed	Married		74.69	80.56	78.33		74.05
603	0	5071	Female	cycle+diploma	Poor	Ideal	Ideal	Ideal	Ideal	Intermediate	1	3	4	Intermediate	42	47	50		56	Married	Married	Married		102.94	104.93	91.46		87.69
604	1	503	Female	illiterate+primary	Poor	Ideal	Intermediate	Ideal	Ideal	Intermediate	1	2	3	Intermediate	55	58	61	64		Married	Married	Married	Married	60.09	58.83	44.57	50.77
605	0	3535	Male	cycle+diploma	Intermediate	Ideal	Intermediate	Ideal	Ideal	Poor	1	2	3	Intermediate	40	43	46	50		Married	Married	Married	Married	80	87.02	69.62	74.57
606	0	3535	Female	cycle+diploma	Poor	Ideal	Ideal	Intermediate	Ideal	Ideal	2	2	4	Intermediate	36	40	42	46		Married	Married	Married	Married	77.05	85.1	73.87	71.83
607	0	5339	Female	Higher Diploma	Intermediate	Ideal	Intermediate	Ideal	Ideal	Poor	1	2	3	Intermediate	30	34	37	40	44	Married	Married	Married	Married	91.29	78.14	68.19	74.92	82.74
608	0	5339	Male	Higher Diploma	Ideal	Intermediate	Intermediate	Ideal	Ideal	Poor	2	1	3	Intermediate	36	40	43	46	50	Married	Married	Married	Married	91.4	80	71.1	76.69	74.57
609	0	2130	Female	cycle+diploma	Intermediate	Ideal	Ideal	Ideal	Ideal	Ideal	2	3	5	Ideal	49	51	54			Married	Married	Divorced+Widowed		79.88	78.77	60.51
610	0	4508	Male	cycle+diploma	Intermediate	Ideal	Intermediate	Ideal	Poor	Ideal	1	2	3	Intermediate	40	44	47	50	53	Married	Married	Married	Married	95.11	86.41	94.94	67.69	73.01
611	0	4508	Female	cycle+diploma	Intermediate	Ideal	Intermediate	Ideal	Ideal	Ideal	2	2	4	Intermediate	37	41	44	46	50	Married	Married	Married	Married	95.85	84.5	82.74	81.58	69.84
612	0	4519	Female	cycle+diploma	Intermediate	Ideal	Poor	Ideal	Ideal	Intermediate	1	2	3	Intermediate	37	40	44	47	50	Married	Married	Married	Married	100.21	85.1	95.4	81.01	91.46
613	0	4887	Female	illiterate+primary	Poor	Intermediate	Intermediate	Ideal	Ideal	Intermediate	1	1	2	Poor	60	63	67	70	74	Married	Married	Married	Married	73.94	63.74	81.17	68.93	67.02
614	1	1778	Male	illiterate+primary	Poor	Poor	Ideal	Intermediate	Intermediate	Ideal	1	1	2	Poor	63	67	70	76		Married	Married	Married	Married	78.18	66.18	58.82	56.39
615	1	4437	Male	cycle+diploma	Poor	Intermediate	Ideal	Poor	Ideal	Ideal	2	1	3	Intermediate	37	41	44	47	52	Married	Married	Married	Married	109.56	99.03	96.96	76.16	56.14
616	0	5260	Female	cycle+diploma	Ideal	Ideal	Ideal	Ideal	Ideal	Intermediate	2	3	5	Ideal	31	35	38	41	46	Married	Married	Married	Married	113.01	88.14	99.51	84.5	81.58
617	1	2131	Male	illiterate+primary	Intermediate	Poor	Ideal	Intermediate	Ideal	Ideal	2	1	3	Intermediate	61	65	69	72	75	Married	Married	Married	Married	68.34	60.92	46.08	58	28.49
618	0	5098	Female	illiterate+primary	Intermediate	Intermediate	Ideal	Poor	Ideal	Poor	1	1	2	Poor	54	57	60	64	68	Married	Married	Married	Married	99.43	97.81	85.26	93.12	69.9
619	0	3836	Female	cycle+diploma	Intermediate	Ideal	Ideal	Ideal	Ideal	Poor	1	3	4	Intermediate	24	28	32	35		Married	Married	Married	Married	108.15	81.51	90.02	88.14
620	0	4638	Male	cycle+diploma	Intermediate	Ideal	Ideal	Ideal	Ideal	Ideal	2	3	5	Ideal	37		43	46	49	Married		Married	Married	81.7		65.01	69.62	83.43
621	0	4633	Female	cycle+diploma	Poor	Ideal	Ideal	Ideal	Ideal	Ideal	2	3	5	Ideal	29	32	35	38	41	Married	Married	Married	Married	91.93	79.25	77.6	86.3	84.5
622	0	5427	Female	Higher Diploma	Ideal	Ideal	Ideal	Ideal	Ideal	Intermediate	2	3	5	Ideal	28		37		43	Married		Married		106.75		86.91		73.36
623	1	2920	Female	illiterate+primary	Intermediate	Ideal	Poor	Ideal	Ideal	Poor	1	2	3	Intermediate	63	66	69	72	75	Divorced+Widowed	Divorced+Widowed	Divorced+Widowed	Married	81.03	81.74	61.11	59.84	39.01
624	0	5002	Female	illiterate+primary	Ideal	Ideal	Intermediate	Ideal	Ideal	Poor	2	2	4	Intermediate	51	54	57	61	65	Married	Married	Married	Married	80.94	77.13	75.52	73.43	71.39
625	0	4690	Male	cycle+diploma	Intermediate	Intermediate	Intermediate	Ideal	Ideal	Intermediate	1	1	2	Poor	44	47	51	54	57	Married	Married	Married	Married	95.8	84.61	92.31	72.5	78.87
626	0	4690	Female	cycle+diploma	Intermediate	Intermediate	Ideal	Ideal	Ideal	Ideal	2	2	4	Intermediate	44	47	51	54	57	Married	Married	Married	Married	87.41	81.01	78.77	60.51	75.52
627	0	4181	Female	cycle+diploma	Poor	Intermediate	Intermediate	Ideal	Ideal	Intermediate	1	1	2	Poor	54	57	62	65		Married	Married	Married	Married	88.93	87.08	72.91	71.39
628	1	3640	Male	cycle+diploma	Intermediate	Intermediate	Ideal	Ideal	Ideal	Intermediate	1	2	3	Intermediate	56	62	65	68		Married	Married	Married	Married	79.42	68.54	60.92	59.65
629	0	4181	Female	Higher Diploma	Ideal	Ideal	Ideal	Ideal	Ideal	Poor	2	3	5	Ideal	32	37	40	43		Married	Married	Married	Married	79.25	86.91	74.92	83.32
630	0	3971	Female	illiterate+primary	Poor	Intermediate	Intermediate	Ideal	Ideal	Poor	1	1	2	Poor	62	67	70	73		Divorced+Widowed	Divorced+Widowed	Divorced+Widowed	Divorced+Widowed	72.91	81.17	60.68	67.49
631	0	5089	Male	cycle+diploma	Intermediate	Ideal	Ideal	Ideal	Intermediate	Ideal	1	3	4	Intermediate	23	27	31		37	Married	Married	Married		90.14	97.37	85.22		90.76
632	0	5012	Male	Higher Diploma	Intermediate	Ideal	Ideal	Ideal	Ideal	Intermediate	1	3	4	Intermediate	29	33	36	39	43	Married	Married	Married	Married	79.94	76.28	82.28	89.5	65.01
633	0	4747	Male	illiterate+primary	Ideal	Ideal	Intermediate	Ideal	Ideal	Ideal	3	2	5	Ideal	52	55	58	62	65	Married	Married	Married	Married	93.93	79.98	70.49	68.54	67.11
634	0	4837	Female	Higher Diploma	Ideal	Ideal	Ideal	Ideal	Ideal	Ideal	3	3	6	Ideal	28	31	35	38	41	Married	Married	Married	Married	113.58	90.65	101.63	75.98	84.5
635	0	4750	Female	illiterate+primary	Intermediate	Ideal	Ideal	Ideal	Ideal	Poor	1	3	4	Intermediate	43	46	49	53	56	Married	Married	Married	Married	103.87	94.07	70.33	89.56	76.05
636	0	4447	Male	cycle+diploma	Ideal	Ideal	Ideal	Ideal	Ideal	Poor	2	3	5	Ideal	20	24		30	32	Single	Single		Married	92.06	99.44		85.82	94.01
637	0	4429	Male	Higher Diploma	Ideal	Intermediate	Ideal	Ideal	Ideal	Poor	2	2	4	Intermediate	26	29	31	35	38	Single	Single	Single	Married	73.26	86.42	85.22	68.77	73.65
638	0	4753	Male	Higher Diploma	Ideal	Intermediate	Ideal	Ideal	Ideal	Poor	2	2	4	Intermediate	23	27	30	33	36	Single	Single	Single	Single	99.05	97.37	85.82	84.03	74.69
639	0	4483	Male	Higher Diploma	Ideal	Ideal	Ideal	Ideal	Ideal	Ideal	3	3	6	Ideal	29	33		39	42	Single	Married		Married	86.42	93.35		80.56	87.63
640	0	4627	Male	cycle+diploma	Ideal	Ideal	Ideal	Ideal	Intermediate	Ideal	2	3	5	Ideal	23			33	36	Married			Married	100.14			93.35	102.57
641	0	901	Female	Higher Diploma	Ideal	Ideal	Poor	Intermediate	Intermediate	Poor	1	1	2	Poor	25	28				Single	Single			74.18	81.51
642	0	4771	Female	cycle+diploma	Ideal	Intermediate	Ideal	Ideal	Ideal	Intermediate	2	2	4	Intermediate	29	32	35	39	42	Married	Married	Married	Married	80.94	90.02	69.15	75.45	73.87
643	1	662	Female	illiterate+primary	Intermediate	Intermediate	Intermediate	Intermediate	Ideal	Ideal	2	0	2	Poor	54	58	61	64		Married	Married	Married	Married	60.51	52.96	39.59	46.09
644	0	5010	Female	Higher Diploma	Poor	Intermediate	Ideal	Ideal	Ideal	Poor	1	2	3	Intermediate	33	37	40	44	46	Married	Married	Married	Married	70.13	76.51	66.76	82.74	64.01
645	0	4086	Female	Higher Diploma	Ideal	Ideal	Ideal	Ideal	Ideal	Poor	2	3	5	Ideal	28	31	35		39	Married	Married	Married		92.58	79.81	77.6		75.45
646	1	559	Female	illiterate+primary	Poor	Ideal	Intermediate	Ideal	Ideal	Intermediate	1	2	3	Intermediate	55	58	63	66		Divorced+Widowed	Divorced+Widowed	Divorced+Widowed	Married	67.43	58.83	63.74	45.45
647	0	4160	Male	Higher Diploma	Intermediate	Intermediate	Intermediate	Intermediate	Intermediate	Poor	0	0	0	Poor	61		65	68	73	Married		Married	Married	76.68		74.56		63.44
648	0	4280	Female	Higher Diploma	Intermediate	Poor	Intermediate	Ideal	Ideal	Poor	1	1	2	Poor	51	54	57	60	63	Married	Married	Married	Married	78.77	77.13	66.49	65.1	63.74
649	0	3366	Female	cycle+diploma	Intermediate	Ideal	Poor	Intermediate	Ideal	Ideal	2	1	3	Intermediate	58	60	63	67		Married	Married	Married	Married	66.02	73.94	63.74	61.98
650	0	931	Female	Higher Diploma	Intermediate	Ideal	Ideal	Ideal	Ideal	Poor	1	3	4	Intermediate	28	30				Married	Married			106.75	105.26
651	0	3574	Male	cycle+diploma	Poor	Intermediate	Poor	Ideal	Poor	Intermediate	0	1	1	Poor	40	43	46	49		Married	Married	Married	Married	88.87	87.02	69.62	93.61
652	0	3574	Female	illiterate+primary	Ideal	Intermediate	Ideal	Ideal	Ideal	Ideal	3	2	5	Ideal	25	29	32	35		Married	Married	Married	Married	109.02	91.93	79.25	88.14
653	0	4160	Male	Higher Diploma	Intermediate	Intermediate	Intermediate	Ideal	Ideal	Poor	1	1	2	Poor	32		41	43		Married		Married	Married	76.82		88.25	78.33
654	0	4281	Female	Higher Diploma	Intermediate	Ideal	Ideal	Ideal	Ideal	Ideal	2	3	5	Ideal	28	33	36	39		Married	Married	Married	Married	72.64	89.39	77.05	85.7
655	1	1874	Male	cycle+diploma	Poor	Intermediate	Intermediate	Ideal	Poor	Ideal	1	1	2	Poor	40	43	46	50	54	Married	Married	Married	Married	72.62	71.1	58.56	52.66	44.41
656	1	4146	Female	illiterate+primary	Intermediate	Intermediate	Poor	Ideal	Ideal	Intermediate	1	1	2	Poor	60	63	66	70	73	Married	Divorced+Widowed	Divorced+Widowed	Divorced+Widowed	72	72.4	70.89	60.68	47.66
657	0	5115	Female	cycle+diploma	Intermediate	Ideal	Ideal	Ideal	Ideal	Poor	1	3	4	Intermediate	36	39	43	46	50	Married	Married	Married	Married	92.47	98.81	83.32	81.58	62.24
658	0	4691	Female	illiterate+primary	Poor	Ideal	Intermediate	Ideal	Ideal	Ideal	2	2	4	Intermediate	40	43	46	49	53	Single	Single	Single	Single	75.83	73.36	81.58	70.33	68.38
659	1	741	Female	illiterate+primary	Poor	Intermediate	Ideal	Intermediate	Ideal	Poor	1	1	2	Poor	60	64	67	70	76	Married	Married	Divorced+Widowed	Divorced+Widowed	61.37	42.14	41.26	34.38	28.39
660	1	4216	Female	cycle+diploma	Poor	Poor	Ideal	Poor	Ideal	Ideal	2	1	3	Intermediate	56	59	62	65	70	Married	Married	Married	Married	91.84	96.45	64.19	62.85	44.19
661	0	5083	Female	Higher Diploma	Intermediate	Intermediate	Intermediate	Ideal	Ideal	Poor	1	1	2	Poor	35	38	41	44	49	Single	Single	Single	Single	95.81	99.51	84.5	72.84	62.67
662	0	4566	Male	Higher Diploma	Poor	Ideal	Poor	Ideal	Ideal	Poor	1	2	3	Intermediate	31	34	38	41	43	Single	Single	Married	Married	99.01	92.7	101.14	88.25	87.02
663	1	591	Female	illiterate+primary	Poor	Ideal	Poor	Ideal	Ideal	Poor	1	2	3	Intermediate	58	61	67			Married	Divorced+Widowed	Divorced+Widowed		69.36	57.61	61.98
664	0	1077	Female	cycle+diploma	Poor	Intermediate	Poor	Ideal	Ideal	Poor	1	1	2	Poor	43	46				Divorced+Widowed	Divorced+Widowed			65.37	64.01
665	0	4298	Female	Higher Diploma	Ideal	Ideal	Ideal	Ideal	Ideal	Ideal	3	3	6	Ideal	26	29	35	37		Married	Married	Married	Married	87.95	91.93	77.6	76.51
666	0	4589	Male	Higher Diploma	Intermediate	Ideal	Intermediate	Ideal	Poor	Poor	0	2	2	Poor	33		38	41	45	Married		Married	Married	93.35		90.13	65.93	77.24
667	0	4895	Male	Higher Diploma	Intermediate	Intermediate	Ideal	Ideal	Ideal	Ideal	2	2	4	Intermediate	28	32	35	38	41	Single	Single	Single	Single	96.69	84.62	68.77	73.65	60.65
668	0	4263	Male	cycle+diploma	Intermediate	Intermediate	Ideal	Ideal	Poor	Poor	0	2	2	Poor	48	51	54	57	60	Married	Married	Single	Married	84.01	82.26	65.82	70.99	77.22
669	0	4755	Female	cycle+diploma	Intermediate	Ideal	Ideal	Ideal	Ideal	Ideal	2	3	5	Ideal	37	40	43	47	50	Married	Married	Married	Married	68.19	74.92	83.32	63.56	69.84
670	0	4263	Female	cycle+diploma	Poor	Ideal	Intermediate	Ideal	Ideal	Ideal	2	2	4	Intermediate	39	41	45	47	51	Married	Married	Married	Married	85.7	97.43	82.16	71.32	78.77
671	1	1678	Male	Higher Diploma	Ideal	Intermediate	Intermediate	Intermediate	Ideal	Intermediate	2	0	2	Poor	55	58	61	64		Married	Married	Married	Married	65.36	63.99	52.7	44.36
672	0	4816	Female	cycle+diploma	Poor	Intermediate	Ideal	Ideal	Ideal	Ideal	2	2	4	Intermediate	49	52	55	59	62	Married	Married	Married	Married	77.79	78.22	76.59	74.46	72.91
673	0	4161	Male	cycle+diploma	Intermediate	Intermediate	Ideal	Ideal	Ideal	Intermediate	1	2	3	Intermediate	30	32	35	38	41	Married	Married	Married	Married	95.34	76.82	68.77	73.65	72.11
674	0	4392	Male	cycle+diploma	Intermediate	Ideal	Ideal	Ideal	Poor	Intermediate	0	3	3	Intermediate	45	47	50	53	57	Married	Married	Married	Married	85.8	76.16	74.57	73.01	78.87
675	0	5103	Female	illiterate+primary	Ideal	Ideal	Ideal	Ideal	Ideal	Poor	2	3	5	Ideal	33	36	40	43	47	Married	Married	Married	Married	87.04	77.05	85.1	83.32	63.56
676	1	2544	Male	illiterate+primary	Intermediate	Poor	Intermediate	Poor	Ideal	Poor	1	0	1	Poor	51	54			62	Married	Married			74.05	80.55			44.99
677	0	4456	Male	cycle+diploma	Intermediate	Intermediate	Ideal	Ideal	Ideal	Ideal	2	2	4	Intermediate	54	59		63	66	Married	Married		Married	72.5	63.54		68.06	60.5
678	0	4751	Female	cycle+diploma	Poor	Ideal	Intermediate	Ideal	Ideal	Ideal	2	2	4	Intermediate	39	42	45	48	52	Married	Married	Married	Married	84.56	96.75	94.73	63.12	61.37
679	1	3703	Female	cycle+diploma	Intermediate	Poor	Intermediate	Ideal	Ideal	Poor	1	1	2	Poor	47	50		56	59	Married	Divorced+Widowed		Divorced+Widowed	71.32	79.32		76.05	47.74
680	0	4148	Male	cycle+diploma	Intermediate	Intermediate	Ideal	Intermediate	Ideal	Poor	1	1	2	Poor	46		55	58		Married		Married	Married	76.69		72	70.49
681	0	2312	Female	cycle+diploma	Poor	Intermediate	Ideal	Ideal	Ideal	Ideal	2	2	4	Intermediate	51		57			Married		Married		69.35		66.49
682	0	2317	Male	cycle+diploma	Ideal	Ideal	Intermediate	Ideal	Ideal	Intermediate	2	2	4	Intermediate	57		64			Married		Married		70.99		75.08
683	0	4274	Female	cycle+diploma	Poor	Intermediate	Intermediate	Ideal	Ideal	Poor	1	1	2	Poor	41	44	47	50	53	Married	Married	Married	Married	97.43	82.74	71.32	79.32	68.38
684	0	4706	Female	illiterate+primary	Poor	Intermediate	Ideal	Ideal	Ideal	Ideal	2	2	4	Intermediate	55	58	61	64	68	Married	Married	Married	Married	71.74	66.02	64.64	63.3	61.54
685	1	2687	Male	cycle+diploma	Ideal	Intermediate	Ideal	Ideal	Ideal	Poor	2	2	4	Intermediate	48	50	53	57	59	Married	Married	Married	Married	75.62	74.57	73.01	58.92	63.54
686	0	4750	Male	Higher Diploma	Poor	Ideal	Ideal	Ideal	Poor	Intermediate	0	3	3	Intermediate	47	51	54	57	60	Married	Married	Married	Married	105.97	100.64	90.38	70.99	77.22
687	0	5416	Female	cycle+diploma	Ideal	Ideal	Poor	Ideal	Ideal	Ideal	3	2	5	Ideal	29	31	35	38	44	Married	Married	Married	Married	106	90.65	101.63	99.51	72.84
688	0	4808	Female	cycle+diploma	Intermediate	Ideal	Ideal	Ideal	Ideal	Poor	1	3	4	Intermediate	22	26	29	32	35	Single	Single	Single	Single	123.36	121.61	106	90.02	88.14
689	0	4000	Male	cycle+diploma	Poor	Ideal	Ideal	Ideal	Poor	Poor	0	3	3	Intermediate	37		43		48	Married		Married		90.76		87.02		84.01
690	1	2722	Female	illiterate+primary	Poor	Poor	Intermediate	Ideal	Ideal	Ideal	2	1	3	Intermediate	53	56	59	62	65	Married	Married	Married	Married	77.67	66.95	65.56	57.2	62.85
691	0	4394	Female	illiterate+primary	Poor	Intermediate	Intermediate	Poor	Ideal	Ideal	2	0	2	Poor	57	60	63	66	69	Married	Married	Married	Married	75.52	73.94	83.48	70.89	61.11
692	0	1776	Male	Higher Diploma	Intermediate	Ideal	Ideal	Ideal	Ideal	Poor	1	3	4	Intermediate	29	34				Married	Married			86.42	83.44
693	0	4958	Female	illiterate+primary	Poor	Ideal	Intermediate	Ideal	Ideal	Poor	1	2	3	Intermediate	51	54	57	61	64	Married	Divorced+Widowed	Married	Divorced+Widowed	80.94	77.13	66.49	73.43	63.3
694	0	4958	Female	cycle+diploma	Intermediate	Ideal	Poor	Ideal	Ideal	Ideal	2	2	4	Intermediate	25	28	31	35	38	Single	Single	Single	Single	90.88	106.75	104.52	101.63	86.3
695	0	5136	Female	cycle+diploma	Ideal	Ideal	Ideal	Ideal	Ideal	Poor	2	3	5	Ideal	30	34	37	40	44	Married	Married	Married	Married	102.16	102.34	100.21	85.1	72.84
696	0	4639	Male	Higher Diploma	Ideal	Intermediate	Ideal	Ideal	Ideal	Poor	2	2	4	Intermediate	41	44	47	50	53	Married	Married	Married	Married	79.44	96.96	94.94	74.57	81.11
697	0	4639	Female	Higher Diploma	Intermediate	Intermediate	Ideal	Ideal	Ideal	Intermediate	1	2	3	Intermediate	39	41	45	47	51	Married	Married	Married	Married	67.24	74.39	82.16	63.56	69.35
698	0	4040	Female	Higher Diploma	Ideal	Ideal	Intermediate	Ideal	Ideal	Poor	2	2	4	Intermediate	46	50	54	57		Married	Married	Married	Married	78.41	62.24	67.9	66.49
699	0	3708	Female	Higher Diploma	Ideal	Ideal	Intermediate	Ideal	Ideal	Poor	2	2	4	Intermediate	23	27	30	33		Single	Married	Married	Married	84.42	93.23	71.62	78.7
700	1	1744	Male	Higher Diploma	Ideal	Intermediate	Ideal	Ideal	Ideal	Intermediate	2	2	4	Intermediate	58	61	64	67	71	Married	Married	Married	Married	63.99	69.02	56.09	60.07	58.41
701	0	4829	Female	Higher Diploma	Ideal	Ideal	Ideal	Ideal	Ideal	Poor	2	3	5	Ideal	27	31	33	36	40	Single	Married	Married	Married	93.23	104.52	103.07	87.52	74.92
702	0	4731	Male	cycle+diploma	Poor	Ideal	Ideal	Ideal	Ideal	Poor	1	3	4	Intermediate	45	49	52	55	58	Married	Married	Married	Married	103.57	93.61	81.69	89.75	95.81
703	0	4237	Male	Higher Diploma	Intermediate	Ideal	Intermediate	Ideal	Intermediate	Intermediate	0	2	2	Poor	35	39	43	47		Married	Married	Married	Married	75.21	89.5	78.33	76.16
704	0	2844	Male	Higher Diploma	Intermediate	Intermediate	Ideal	Ideal	Poor	Ideal	1	2	3	Intermediate	39	42	46			Married	Married	Married		108.03	87.63	85.2
705	0	4579	Female	cycle+diploma	Poor	Poor	Intermediate	Ideal	Ideal	Poor	1	1	2	Poor	49	51	54	57	61	Married	Married	Married	Married	92.11	78.77	88.93	75.52	73.43
706	0	4750	Female	cycle+diploma	Intermediate	Intermediate	Intermediate	Intermediate	Ideal	Poor	1	0	1	Poor	46	50	53	56	59	Married	Married	Married	Married	104.22	91.46	77.67	66.95	65.56
707	0	4918	Male	Higher Diploma	Intermediate	Intermediate	Intermediate	Ideal	Ideal	Poor	1	1	2	Poor	38	41	45	49	51	Married	Married	Married	Married	90.13	88.25	70.11	83.43	82.26
708	0	4377	Female	cycle+diploma	Ideal	Ideal	Intermediate	Ideal	Ideal	Ideal	3	2	5	Ideal	34	37	40	43	46	Married	Married	Married	Married	69.64	86.91	98.12	96.07	81.58
709	1	4652	Male	cycle+diploma	Intermediate	Ideal	Ideal	Ideal	Ideal	Intermediate	1	3	4	Intermediate	41	45	48	52	55	Married	Married	Married	Married	88.25	77.24	68.65	73.53	47.25
710	0	901	Female	Higher Diploma	Ideal	Ideal	Ideal	Ideal	Poor	Intermediate	1	3	4	Intermediate	22	24				Single	Single			75.76	83.83
711	0	1067	Male	Higher Diploma	Intermediate	Intermediate	Intermediate	Ideal	Poor	Poor	0	1	1	Poor	40	43				Married	Married			99.72	87.02
712	1	2628	Female	illiterate+primary	Poor	Intermediate	Poor	Ideal	Ideal	Poor	1	1	2	Poor	64	67	70	73	76	Divorced+Widowed	Divorced+Widowed	Divorced+Widowed	Divorced+Widowed	63.3	70.4	60.68	59.42	51.85
713	0	5124	Female	cycle+diploma	Intermediate	Ideal	Intermediate	Ideal	Ideal	Poor	1	2	3	Intermediate	37	41	44	47	51	Married	Married	Married	Married	83.53	84.5	82.74	71.32	61.8
714	0	4212	Male	cycle+diploma	Ideal	Ideal	Ideal	Ideal	Poor	Poor	1	3	4	Intermediate	39	43	47	51		Married	Married	Married	Married	90.49	78.33	76.16	74.05
715	0	5467	Male	cycle+diploma	Ideal	Intermediate	Ideal	Ideal	Intermediate	Ideal	2	2	4	Intermediate	41	46	49	52	56	Married	Married	Married	Married	99.03	95.61	93.61	91.66	97.17
716	0	4704	Female	cycle+diploma	Intermediate	Intermediate	Ideal	Ideal	Ideal	Ideal	2	2	4	Intermediate	50	53	56	59	63	Married	Married	Married	Married	91.46	77.67	76.05	65.56	72.4
717	0	5000	Male	cycle+diploma	Intermediate	Ideal	Ideal	Ideal	Ideal	Poor	1	3	4	Intermediate	21	23	26	30	34	Single	Single	Married	Married	91.42	90.14	80.12	85.82	73.02
718	0	4387	Female	Higher Diploma	Ideal	Ideal	Ideal	Ideal	Ideal	Intermediate	2	3	5	Ideal	31	34	37	40	43	Single	Single	Single	Single	79.81	78.14	86.91	74.92	73.36
719	0	4479	Male	cycle+diploma	Intermediate	Ideal	Intermediate	Poor	Ideal	Ideal	2	1	3	Intermediate	41	44	46	50	53	Married	Married	Married	Married	79.44	77.78	85.2	82.84	81.11
720	0	4411	Female	cycle+diploma	Poor	Intermediate	Poor	Ideal	Ideal	Poor	1	1	2	Poor	41	44	47	51	54	Married	Married	Married	Married	66.3	82.74	71.32	69.35	67.9
721	0	4725	Male	cycle+diploma	Ideal	Ideal	Intermediate	Ideal	Ideal	Ideal	3	2	5	Ideal	50	54	57	60	63	Married	Married	Married	Married	82.84	80.55	64.44	63.1	61.78
722	0	4497	Female	cycle+diploma	Ideal	Ideal	Ideal	Ideal	Ideal	Ideal	3	3	6	Ideal	23			31	35	Married			Married	95.89			90.65	77.6
723	0	3530	Male	cycle+diploma	Ideal	Ideal	Ideal	Ideal	Poor	Poor	1	3	4	Intermediate	22		27	32		Single		Married	Married	113.17		119.13	105.49
724	0	5113	Female	illiterate+primary	Poor	Ideal	Ideal	Ideal	Ideal	Ideal	2	3	5	Ideal	29	33	37	40	43	Married	Married	Married	Married	99.93	115.78	100.21	85.1	65.37
725	0	4130	Female	cycle+diploma	Poor	Poor	Intermediate	Intermediate	Ideal	Ideal	2	0	2	Poor	60	63	66	68	71	Married	Married	Married	Married	73.94	83.48	70.89	80.6	68.44
726	0	2959	Male	cycle+diploma	Ideal	Ideal	Ideal	Ideal	Poor	Ideal	2	3	5	Ideal	40	43	48			Married	Married	Married		88.87	87.02	68.65
727	1	2032	Female	cycle+diploma	Poor	Ideal	Ideal	Ideal	Ideal	Ideal	2	3	5	Ideal	31	34	38		43	Married	Married	Married		64.02	62.69	55.33		53.42
728	0	5087	Male	Higher Diploma	Intermediate	Ideal	Ideal	Ideal	Ideal	Ideal	2	3	5	Ideal	41	44	48	52	55	Married	Married	Married	Married	102.74	96.96	84.01	66.75	65.36
729	0	1441	Female	illiterate+primary	Poor	Ideal	Intermediate	Poor	Ideal	Ideal	2	1	3	Intermediate	57	61				Divorced+Widowed	Divorced+Widowed			66.49	64.64
730	0	4358	Female	cycle+diploma	Poor	Poor	Ideal	Ideal	Ideal	Intermediate	1	2	3	Intermediate	50	52	56	59	62	Married	Married	Divorced+Widowed	Divorced+Widowed	69.84	68.86	66.95	74.46	64.19
731	0	4038	Male	cycle+diploma	Ideal	Ideal	Intermediate	Ideal	Ideal	Ideal	3	2	5	Ideal	22	26		33		Single	Single		Single	90.78	88.26		64.16
732	0	2880	Male	cycle+diploma	Poor	Intermediate	Poor	Ideal	Ideal	Poor	1	1	2	Poor	35	40	43			Single	Single	Single		92.05	108.73	97.64
733	0	3079	Male	cycle+diploma	Intermediate	Poor	Ideal	Ideal	Intermediate	Intermediate	0	2	2	Poor	42	47	51			Married	Married	Married		76.56	76.16	61.46
734	0	3086	Female	cycle+diploma	Ideal	Intermediate	Ideal	Ideal	Ideal	Intermediate	2	2	4	Intermediate	38	41		47		Married	Married		Married	67.71	97.43		81.01
735	0	2690	Female	illiterate+primary	Poor	Ideal	Intermediate	Ideal	Ideal	Poor	1	2	3	Intermediate	55	59	63			Married	Married	Married		76.59	74.46	72.4
736	0	5024	Female	cycle+diploma	Ideal	Ideal	Ideal	Ideal	Ideal	Ideal	3	3	6	Ideal	43	47	50	53	57	Divorced+Widowed	Married	Married	Married	91.89	81.01	79.32	77.67	66.49
737	0	2973	Male	cycle+diploma	Ideal	Ideal	Intermediate	Ideal	Poor	Poor	1	2	3	Intermediate	41	43	46	49		Married	Married	Married	Married	99.03	87.02	69.62	83.43
738	0	4447	Female	illiterate+primary	Poor	Intermediate	Intermediate	Ideal	Ideal	Intermediate	1	1	2	Poor	32	35	38	41	45	Married	Married	Married	Married	90.02	101.63	86.3	74.39	72.33
739	0	3088	Male	illiterate+primary	Intermediate	Intermediate	Ideal	Ideal	Ideal	Intermediate	1	2	3	Intermediate	54		62			Married		Married		72.5		76.14
740	0	5033	Female	illiterate+primary	Intermediate	Ideal	Ideal	Ideal	Ideal	Poor	1	3	4	Intermediate	51		56	59	64	Married		Married	Married	69.35		87.69	74.46	82.9
741	0	4379	Female	cycle+diploma	Intermediate	Ideal	Ideal	Ideal	Ideal	Ideal	2	3	5	Ideal	38	41	45	47	50	Married	Married	Married	Married	86.3	97.43	72.33	71.32	79.32
742	0	3964	Male	illiterate+primary	Ideal	Ideal	Ideal	Ideal	Ideal	Poor	2	3	5	Ideal	38	41		45	49	Married	Married		Married	90.13	99.03		64.1	75.1
743	1	4319	Male	illiterate+primary	Intermediate	Ideal	Ideal	Ideal	Intermediate	Ideal	1	3	4	Intermediate	55	59	63	66	69	Married	Married	Married	Married	69.2	70	68.06	66.64	59.23
744	1	4319	Female	illiterate+primary	Intermediate	Ideal	Intermediate	Poor	Ideal	Intermediate	1	1	2	Poor	48	51	55	58	61	Married	Married	Married	Married	78.34	69.35	67.43	66.02	57.61
745	0	2654	Male	cycle+diploma	Intermediate	Poor	Poor	Ideal	Poor	Ideal	1	1	2	Poor	35		42			Married		Married		92.05		98.33
746	0	4249	Female	illiterate+primary	Ideal	Intermediate	Ideal	Ideal	Ideal	Ideal	3	2	5	Ideal	37	41	45	49		Single	Single	Single	Single	97.26	97.43	106.42	79.88
747	0	4249	Female	illiterate+primary	Intermediate	Ideal	Ideal	Ideal	Ideal	Ideal	2	3	5	Ideal	57	61	64	68		Married	Married	Married	Married	80.92	73.43	82.9	61.54
748	0	1395	Male	Higher Diploma	Ideal	Ideal	Intermediate	Ideal	Ideal	Poor	2	2	4	Intermediate	37	41				Married	Married			81.7	79.44
749	0	2513	Male	cycle+diploma	Intermediate	Ideal	Poor	Ideal	Ideal	Intermediate	1	2	3	Intermediate	44	47	50			Married	Married	Married		74.03	76.16	74.57
750	0	1099	Female	cycle+diploma	Intermediate	Ideal	Ideal	Ideal	Ideal	Poor	1	3	4	Intermediate	40	43				Married	Married			85.1	83.32
751	0	3129	Male	cycle+diploma	Ideal	Ideal	Ideal	Ideal	Ideal	Ideal	3	3	6	Ideal	35	41	44			Married	Married	Married		97.37	88.25	70.61
752	0	3435	Female	cycle+diploma	Ideal	Ideal	Ideal	Ideal	Ideal	Poor	2	3	5	Ideal	24		30	33		Single		Married	Married	74.71		71.62	70.13
753	1	3568	Male	cycle+diploma	Intermediate	Poor	Poor	Ideal	Ideal	Ideal	2	1	3	Intermediate	47	51	54		59	Single	Single	Single		76.16	74.05	65.82		58.1
754	0	5459	Female	cycle+diploma	Intermediate	Ideal	Intermediate	Ideal	Ideal	Poor	1	2	3	Intermediate	41	44	49	52	56	Married	Married	Married	Married	75.3	64.92	70.33	68.86	66.95
755	0	4350	Female	cycle+diploma	Ideal	Ideal	Ideal	Ideal	Ideal	Ideal	3	3	6	Ideal	36	39	41	44	48	Married	Married	Married	Married	87.52	75.45	84.5	64.92	63.12
756	1	4596	Female	illiterate+primary	Intermediate	Intermediate	Poor	Ideal	Ideal	Intermediate	1	1	2	Poor	58	63	66	69	72	Divorced+Widowed	Divorced+Widowed	Divorced+Widowed	Divorced+Widowed	87.79	63.74	70.89	61.11	53.32
757	0	3328	Female	cycle+diploma	Ideal	Ideal	Ideal	Ideal	Ideal	Ideal	3	3	6	Ideal	22	25		31		Single	Single		Single	85.02	94.55		90.65
758	1	3834	Female	illiterate+primary	Intermediate	Intermediate	Ideal	Intermediate	Ideal	Ideal	2	1	3	Intermediate	62	65	67	70	74	Married	Married	Divorced+Widowed	Divorced+Widowed	72.91	82.32		60.68	59
759	0	4524	Female	Higher Diploma	Ideal	Ideal	Intermediate	Intermediate	Ideal	Ideal	3	1	4	Intermediate	57	60	63	66	70	Married	Married	Married	Married	68.98	73.94	63.74	70.89	60.68
760	0	5134	Female	cycle+diploma	Ideal	Ideal	Ideal	Intermediate	Ideal	Poor	2	2	4	Intermediate	20		27	30	34	Married		Married	Married	95.36		73.15	80.37	69.64
761	0	4276	Female	Higher Diploma	Intermediate	Ideal	Ideal	Ideal	Ideal	Ideal	2	3	5	Ideal	38	41	44	47	50	Married	Married	Married	Married	75.98	66.3	72.84	71.32	79.32
762	0	4462	Female	Higher Diploma	Intermediate	Ideal	Ideal	Ideal	Ideal	Poor	1	3	4	Intermediate	37	40	43	46	49	Single	Single	Single	Single	68.19	74.92	65.37	71.83	70.33
763	0	4462	Female	Higher Diploma	Intermediate	Ideal	Ideal	Ideal	Ideal	Intermediate	1	3	4	Intermediate	39	41	45	48	51	Single	Single	Single	Single	75.45	74.39	72.33	63.12	78.77
764	0	4275	Male	Higher Diploma	Intermediate	Intermediate	Ideal	Ideal	Poor	Intermediate	0	2	2	Poor	40	43	46	48	51	Married	Married	Married	Married	80	87.02	76.69	84.01	92.31
765	0	5965	Male	cycle+diploma	Ideal	Ideal	Poor	Ideal	Ideal	Intermediate	2	2	4	Intermediate	50	54	59	63	66	Married	Married	Married	Married	100	80.55	77.77	68.06	66.64
766	0	5965	Female	cycle+diploma	Ideal	Ideal	Ideal	Ideal	Ideal	Poor	2	3	5	Ideal	40	44	47	53	57	Married	Married	Married	Married	109.2	95.4	81.01	77.67	85.78
767	1	1459	Female	illiterate+primary	Poor	Poor	Ideal	Ideal	Ideal	Ideal	2	2	4	Intermediate	64	67	70	72		Divorced+Widowed	Divorced+Widowed	Divorced+Widowed	Divorced+Widowed	63.3	61.98	54.08	43.57
768	0	2147	Female	Higher Diploma	Ideal	Ideal	Ideal	Ideal	Ideal	Poor	2	3	5	Ideal	20	26				Married	Married			103.47	82.66
769	0	2448	Male	cycle+diploma	Ideal	Ideal	Ideal	Ideal	Ideal	Ideal	3	3	6	Ideal	22		29			Single		Single		111.81		78.45
770	1	2753	Female	Higher Diploma	Intermediate	Ideal	Ideal	Ideal	Ideal	Poor	1	3	4	Intermediate	53	56	60	62	66	Divorced+Widowed	Divorced+Widowed	Divorced+Widowed	Divorced+Widowed	68.38	76.05	73.94	57.2	55.62
771	0	3238	Male	Higher Diploma	Ideal	Ideal	Ideal	Ideal	Poor	Ideal	2	3	5	Ideal	24	28		33		Single	Single		Single	89.51	87.03		76.28
772	0	4842	Female	cycle+diploma	Intermediate	Intermediate	Ideal	Ideal	Ideal	Ideal	2	2	4	Intermediate	43	48	51	54	57	Married	Married	Married	Married	90.57	70.82	90.82	67.9	75.52
773	0	4258	Female	cycle+diploma	Ideal	Ideal	Ideal	Ideal	Ideal	Ideal	3	3	6	Ideal	24	28	31	35		Married	Married	Married	Married	95.22	106.75	117.41	88.14
774	0	3949	Female	Higher Diploma	Ideal	Ideal	Ideal	Ideal	Ideal	Poor	2	3	5	Ideal	24	27	30	34		Single	Married	Married	Married	95.22	93.23	105.26	78.14
775	0	3913	Female	cycle+diploma	Ideal	Ideal	Ideal	Ideal	Ideal	Poor	2	3	5	Ideal	21	24	27	31		Single	Married	Married	Married	115.62	123.33	107.5	104.52
776	0	3261	Male	Higher Diploma	Ideal	Intermediate	Poor	Ideal	Ideal	Poor	2	1	3	Intermediate	33	36	39	42		Married	Married	Married	Married	84.03	82.28	80.56	71.6
777	0	3746	Female	cycle+diploma	Ideal	Ideal	Ideal	Ideal	Ideal	Intermediate	2	3	5	Ideal	25	29	32	36		Single	Single	Single	Single	94.55	106	79.25	77.05
778	1	1774	Female	cycle+diploma	Poor	Intermediate	Intermediate	Ideal	Ideal	Poor	1	1	2	Poor	53	56	59	63		Married	Married	Married	Married	68.38	66.95	47.74	56.8
779	0	2149	Female	Higher Diploma	Poor	Intermediate	Ideal	Ideal	Ideal	Intermediate	1	2	3	Intermediate	59	61	65			Married	Married	Married		74.46	64.64	71.39
780	1	2720	Female	illiterate+primary	Poor	Intermediate	Poor	Intermediate	Ideal	Intermediate	1	0	1	Poor	55	58	61	64	67	Married	Married	Divorced+Widowed	Divorced+Widowed	76.59	74.99	73.43	56.41	61.98
781	0	3612	Female	cycle+diploma	Ideal	Ideal	Ideal	Ideal	Ideal	Ideal	3	3	6	Ideal	24		27	30	34	Married		Married	Divorced+Widowed	95.22		107.5	71.62	78.14
782	0	3848	Male	cycle+diploma	Ideal	Intermediate	Ideal	Ideal	Ideal	Ideal	3	2	5	Ideal	20	24	28	31		Single	Single	Single	Married	76.41	89.51	79	94.67
783	0	1124	Male	cycle+diploma	Ideal	Intermediate	Ideal	Poor	Intermediate	Poor	1	1	2	Poor	53	56				Married	Married			73.01	64.9
784	0	5140	Female	cycle+diploma	Poor	Intermediate	Ideal	Ideal	Ideal	Intermediate	1	2	3	Intermediate	40	43	46	51	54	Married	Married	Divorced+Widowed	Divorced+Widowed	74.92	73.36	71.83	61.8	60.51
785	0	3776	Female	cycle+diploma	Ideal	Poor	Poor	Ideal	Ideal	Ideal	3	1	4	Intermediate	59	62	65	69		Married	Married	Married	Married	65.56	72.91	62.85	61.11
786	0	3397	Male	cycle+diploma	Poor	Poor	Ideal	Ideal	Ideal	Ideal	2	2	4	Intermediate	49	52	56	58		Married	Married	Married	Married	93.61	91.66	79.42	87.88
787	1	1739	Female	cycle+diploma	Poor	Ideal	Ideal	Ideal	Ideal	Ideal	2	3	5	Ideal	47	50	53	56		Married	Married	Married	Married	93.41	62.24	54.85	66.95
788	0	5129	Male	cycle+diploma	Ideal	Ideal	Ideal	Ideal	Ideal	Poor	2	3	5	Ideal	23	27	31	34	37	Single	Married	Married	Married	90.14	87.65	77.36	75.74	90.76
789	0	4755	Male	illiterate+primary	Poor	Intermediate	Ideal	Poor	Ideal	Poor	1	1	2	Poor	55	58	61	64	68	Married	Married	Married	Married	72	95.81	76.68	61.35	65.71
790	1	3179	Male	illiterate+primary	Intermediate	Ideal	Ideal	Intermediate	Ideal	Ideal	2	2	4	Intermediate	49	53	57	60	63	Married	Married	Married	Married	70.79	60.6	64.44	53.08	61.78
791	1	4233	Male	illiterate+primary	Intermediate	Ideal	Intermediate	Ideal	Poor	Ideal	1	2	3	Intermediate	57		62	66	70	Married		Married	Married	88.5		76.14	74.04	58.28
792	0	4239	Female	illiterate+primary	Poor	Poor	Intermediate	Ideal	Ideal	Ideal	2	1	3	Intermediate	53	55	58	62	64	Married	Married	Married	Married	77.67	76.59	74.99	64.19	63.3
793	0	4538	Male	Higher Diploma	Poor	Ideal	Ideal	Ideal	Ideal	Poor	1	3	4	Intermediate	39	42	45	51		Married	Married	Married	Married	69.87	87.63	85.8	82.26
794	0	3844	Female	cycle+diploma	Intermediate	Ideal	Ideal	Ideal	Ideal	Poor	1	3	4	Intermediate	37	40	43	48		Married	Married	Married	Married	73.83	98.12	96.07	80.45
795	0	4408	Male	cycle+diploma	Intermediate	Poor	Intermediate	Ideal	Ideal	Poor	1	1	2	Poor	46	48	51	55	58	Married	Married	Married	Married	76.69	75.62	82.26	79.98	70.49
796	0	4408	Female	cycle+diploma	Intermediate	Ideal	Intermediate	Ideal	Ideal	Intermediate	1	2	3	Intermediate	37	39	42	46	49	Married	Married	Married	Married	100.21	98.81	96.75	94.07	92.11
797	0	4468	Female	cycle+diploma	Intermediate	Ideal	Intermediate	Ideal	Ideal	Poor	1	2	3	Intermediate	54	57	60	63	66	Married	Married	Married	Married	67.9	66.49	73.94	63.74	62.41
798	0	4116	Male	cycle+diploma	Intermediate	Intermediate	Intermediate	Ideal	Ideal	Ideal	2	1	3	Intermediate	43	46	50	54		Married	Married	Married	Married	65.01	69.62	61.89	65.82
799	0	4116	Female	cycle+diploma	Intermediate	Ideal	Ideal	Ideal	Ideal	Ideal	2	3	5	Ideal	40	43	47	51		Married	Married	Married	Married	66.76	73.36	63.56	69.35
800	0	4116	Male	Higher Diploma	Intermediate	Ideal	Ideal	Ideal	Ideal	Intermediate	1	3	4	Intermediate	22	25	29	33		Single	Single	Married	Married	75.34		71.73	76.28
801	0	3787	Female	cycle+diploma	Poor	Intermediate	Intermediate	Poor	Ideal	Intermediate	1	0	1	Poor	44	48	51	54		Married	Married	Married	Married	91.25	80.45	90.82	77.13
802	0	5227	Male	cycle+diploma	Ideal	Ideal	Ideal	Ideal	Ideal	Ideal	3	3	6	Ideal	51	55	59	62	65	Married	Married	Married	Married	89.07	72	63.54	76.14	60.92
803	0	4709	Male	cycle+diploma	Poor	Poor	Intermediate	Ideal	Ideal	Ideal	2	1	3	Intermediate	51	54	58	61	64	Married	Married	Married	Married	82.26	80.55	78.31	76.68	67.59
804	1	1985	Female	Higher Diploma	Poor	Ideal	Ideal	Ideal	Ideal	Ideal	2	3	5	Ideal	38	42	45	49		Married	Married	Married	Married	86.3	73.87	58.02	79.88
805	0	5171	Male	cycle+diploma	Ideal	Ideal	Intermediate	Intermediate	Poor	Ideal	2	1	3	Intermediate	36	40	44	47	50	Married	Married	Married	Married	112.34	99.72	96.96	94.94	92.96
806	0	5171	Female	cycle+diploma	Ideal	Ideal	Intermediate	Ideal	Ideal	Poor	2	2	4	Intermediate	30	34	38	41	44	Married	Married	Married	Married	93.8	78.14	86.3	74.39	72.84
807	0	3683	Male	Higher Diploma	Poor	Intermediate	Poor	Ideal	Ideal	Poor	1	1	2	Poor	42	45	48	52		Married	Married	Married	Married	78.88	77.24	62.77	73.53
808	0	3359	Male	cycle+diploma	Poor	Intermediate	Ideal	Intermediate	Ideal	Poor	1	1	2	Poor	46		52	55		Married		Married	Married	95.61		66.75	79.98
809	0	4469	Female	illiterate+primary	Ideal	Ideal	Ideal	Ideal	Poor	Ideal	2	3	5	Ideal	38	41	44	47	50	Married	Married	Married	Married	86.3	109.45	95.4	81.01	91.46
810	0	4557	Male	cycle+diploma	Ideal	Ideal	Intermediate	Ideal	Intermediate	Ideal	2	2	4	Intermediate	44	48	51	54	57	Married	Married	Married	Married	88.35	84.01	82.26	72.5	70.99
811	0	3836	Male	Higher Diploma	Ideal	Ideal	Ideal	Ideal	Ideal	Poor	2	3	5	Ideal	28	32	36	39		Married	Married	Married	Married	116.71	76.82	91.4	89.5
812	0	2902	Male	Higher Diploma	Intermediate	Intermediate	Ideal	Intermediate	Ideal	Poor	1	1	2	Poor	40	45	48			Married	Married	Married		72.62	85.8	68.65
813	0	5055	Male	cycle+diploma	Intermediate	Ideal	Ideal	Ideal	Ideal	Poor	1	3	4	Intermediate	38	41	44	47	51	Married	Married	Married	Married	83.65	79.44	86.41	76.16	67.22
814	0	4068	Female	cycle+diploma	Ideal	Ideal	Ideal	Ideal	Ideal	Intermediate	2	3	5	Ideal	34	38	42	45		Married	Married	Married	Married	88.76	86.3	73.87	72.33
815	0	4938	Male	cycle+diploma	Poor	Ideal	Poor	Poor	Ideal	Poor	1	1	2	Poor	37	41	45	48	50	Married	Married	Married	Married	81.7	88.25	77.24	84.01	92.96
816	1	3330	Female	illiterate+primary	Intermediate	Intermediate	Ideal	Ideal	Ideal	Poor	1	2	3	Intermediate	64	69	72	75	81	Married	Married	Married	Divorced+Widowed	78.15	61.11	67.97	58.59
817	0	2269	Female	Higher Diploma	Intermediate	Ideal	Ideal	Ideal	Ideal	Ideal	2	3	5	Ideal	43	45	49			Married	Married	Married		73.36	72.33	62.67
818	0	4268	Female	cycle+diploma	Intermediate	Ideal	Ideal	Ideal	Ideal	Intermediate	1	3	4	Intermediate	35	38	41	44	47	Married	Married	Married	Married	101.63	99.51	84.5	72.84	81.01
819	0	4268	Male	cycle+diploma	Intermediate	Intermediate	Ideal	Ideal	Poor	Ideal	1	2	3	Intermediate	42	45	48	51	54	Married	Married	Married	Married	87.63	77.24	75.62	74.05	72.5
820	0	3948	Female	cycle+diploma	Intermediate	Ideal	Intermediate	Ideal	Ideal	Ideal	2	2	4	Intermediate	27	31		38		Married	Divorced+Widowed		Divorced+Widowed	65.84	79.81		67.71
821	0	3312	Male	cycle+diploma	Intermediate	Intermediate	Ideal	Ideal	Intermediate	Ideal	1	2	3	Intermediate	37	41	44	46		Married	Married	Married	Married	78.52	88.25	77.78	63.65
822	0	1091	Female	cycle+diploma	Poor	Poor	Ideal	Poor	Intermediate	Ideal	1	1	2	Poor	51	53				Married	Married			69.35	77.67
823	1	4020	Female	illiterate+primary	Poor	Ideal	Poor	Intermediate	Ideal	Ideal	2	1	3	Intermediate	54	57	60	63	67	Married	Married	Divorced+Widowed	Divorced+Widowed	77.13	66.49	65.1	63.74	55.23
824	0	4550	Male	cycle+diploma	Poor	Intermediate	Ideal	Intermediate	Ideal	Ideal	2	1	3	Intermediate	51		57	60	63	Married		Married	Married	74.05		78.87	77.22	84.85
825	0	4550	Female	cycle+diploma	Intermediate	Ideal	Ideal	Ideal	Ideal	Ideal	2	3	5	Ideal	43		49	52	55	Married		Married	Married	73.36		92.11	61.37	76.59
826	0	3349	Male	Higher Diploma	Poor	Poor	Ideal	Ideal	Ideal	Intermediate	1	2	3	Intermediate	21		27	30		Single		Single	Single	91.42		97.37	85.82
827	0	4527	Male	cycle+diploma	Intermediate	Ideal	Ideal	Intermediate	Ideal	Poor	1	2	3	Intermediate	39	42	44	47	51	Married	Married	Married	Married	80.56	98.33	96.96	84.61	82.26
828	0	1807	Male	cycle+diploma	Ideal	Ideal	Ideal	Ideal	Ideal	Ideal	3	3	6	Ideal	23	28				Single	Single			81.83	87.03
829	0	2451	Male	cycle+diploma	Ideal	Ideal	Ideal	Ideal	Poor	Poor	1	3	4	Intermediate	44	47	51			Married	Married	Married		77.78	84.61	61.46
830	1	1793	Female	cycle+diploma	Intermediate	Ideal	Poor	Poor	Ideal	Ideal	2	1	3	Intermediate	44	47	51	54		Married	Married	Married	Married	72.84	63.56	55.63	54.47
831	0	4744	Female	Higher Diploma	Intermediate	Ideal	Intermediate	Ideal	Ideal	Ideal	2	2	4	Intermediate	42	45	48	51	55	Married	Married	Married	Married	83.91	82.16	70.82	69.35	67.43
832	0	4711	Male	Higher Diploma	Poor	Intermediate	Ideal	Ideal	Ideal	Intermediate	1	2	3	Intermediate	20		23	27	32	Single		Single	Married	102.28		100.14	97.37	88.16
833	0	3487	Male	Higher Diploma	Intermediate	Ideal	Ideal	Ideal	Ideal	Ideal	2	3	5	Ideal	20	23	26	29		Single	Single	Single	Single	114.77	100.14	88.26	86.42
834	0	4709	Female	Higher Diploma	Intermediate	Ideal	Ideal	Ideal	Ideal	Ideal	2	3	5	Ideal	32	36	38	42	45	Married	Married	Married	Married	72.21	77.05	75.98	65.83	64.46
835	0	1744	Male	cycle+diploma	Intermediate	Ideal	Ideal	Poor	Ideal	Poor	1	2	3	Intermediate	45	50				Married	Married			70.11	67.69
836	0	1745	Male	Higher Diploma	Poor	Ideal	Ideal	Ideal	Ideal	Ideal	2	3	5	Ideal	21	26				Single	Single			91.42	88.26
837	0	4181	Female	illiterate+primary	Poor	Ideal	Ideal	Ideal	Ideal	Intermediate	1	3	4	Intermediate	39	44		51		Married	Married		Married	75.45	72.84		61.8
838	1	3185	Female	illiterate+primary	Intermediate	Ideal	Intermediate	Ideal	Ideal	Ideal	2	2	4	Intermediate	61	65	69	72	75	Married	Married	Married	Married	75.45	82.32	69.41	59.84	58.59
839	0	4991	Female	cycle+diploma	Poor	Ideal	Ideal	Ideal	Ideal	Ideal	2	3	5	Ideal	42	45		51	56	Single	Single		Single	83.91	72.33		61.8	66.95
840	0	5719	Female	cycle+diploma	Poor	Intermediate	Ideal	Intermediate	Ideal	Ideal	2	1	3	Intermediate	52	55	58	63	67	Married	Married	Married	Married	86.26	76.59	86.47	72.4	91.18
841	0	5200	Female	Higher Diploma	Ideal	Ideal	Ideal	Ideal	Ideal	Intermediate	2	3	5	Ideal	26	30	32	37	40	Married	Married	Married	Married	99.2	91.29	90.02	76.51	85.1
842	0	5108	Female	cycle+diploma	Intermediate	Intermediate	Ideal	Ideal	Ideal	Intermediate	1	2	3	Intermediate	23	27	31	34	37	Married	Married	Married	Married	95.89	93.23	79.81	88.76	100.21
843	0	944	Male	illiterate+primary	Ideal	Ideal	Ideal	Ideal	Poor	Poor	1	3	4	Intermediate	53	56				Married	Married			91.02	89.12
844	0	2671	Female	cycle+diploma	Intermediate	Poor	Ideal	Ideal	Ideal	Poor	1	2	3	Intermediate	45	49	53			Married	Married	Married		61.09	62.67	77.67
845	0	1286	Male	cycle+diploma	Ideal	Ideal	Ideal	Ideal	Ideal	Ideal	3	3	6	Ideal	24	28				Single	Single			89.51	87.03
846	1	1698	Male	cycle+diploma	Ideal	Ideal	Ideal	Intermediate	Intermediate	Intermediate	1	2	3	Intermediate	50	53	56	59	63	Married	Married	Married	Married	61.89	73.01	59.34	63.54	56.49
847	1	2697	Female	cycle+diploma	Ideal	Ideal	Ideal	Ideal	Ideal	Intermediate	2	3	5	Ideal	42	45	48	51	55	Married	Married	Married	Married	65.83	72.33	70.82	55.63	54.09
848	1	1508	Male	illiterate+primary	Ideal	Ideal	Ideal	Ideal	Poor	Intermediate	1	3	4	Intermediate	62	64	67	70		Married	Married	Married	Married	68.54	67.59	54.92	71.98
849	0	3869	Female	illiterate+primary	Ideal	Intermediate	Intermediate	Intermediate	Ideal	Intermediate	2	0	2	Poor	51	54	58	61		Married	Married	Married	Married	75.71	60.51	66.02	64.64
850	0	1626	Male	cycle+diploma	Ideal	Ideal	Ideal	Ideal	Ideal	Intermediate	2	3	5	Ideal	29		33			Married		Married		107.74		93.35
851	1	4405	Male	cycle+diploma	Intermediate	Ideal	Poor	Ideal	Ideal	Ideal	2	2	4	Intermediate	61	64	67	71	75	Married	Married	Married	Married	77.53	75.08	73.52	64.34	56.79
852	1	4207	Male	cycle+diploma	Poor	Intermediate	Ideal	Ideal	Intermediate	Ideal	1	2	3	Intermediate	49	51	55	59	62	Married	Married	Married	Married	68.17	74.05	72	63.54	56.89
853	1	4207	Female	cycle+diploma	Intermediate	Ideal	Intermediate	Ideal	Ideal	Ideal	2	2	4	Intermediate	51		57	61	64	Married		Married	Married	69.35		75.52	73.43	56.41
854	0	5133	Male	cycle+diploma	Intermediate	Ideal	Ideal	Ideal	Poor	Ideal	1	3	4	Intermediate	20	24	27	31	34	Single	Married	Married	Married	75.75	89.51	87.65	94.67	75.74
855	1	1851	Female	cycle+diploma	Poor	Ideal	Ideal	Ideal	Ideal	Ideal	2	3	5	Ideal	51	54	57	61		Married	Married	Married	Married	69.35	67.9	59.25	57.61
856	0	4522	Male	Higher Diploma	Intermediate	Ideal	Ideal	Ideal	Ideal	Poor	1	3	4	Intermediate	29	33	37	41		Married	Married	Married	Married	102.75	84.03	101.85	88.25
857	0	4122	Female	cycle+diploma	Intermediate	Ideal	Ideal	Ideal	Ideal	Ideal	2	3	5	Ideal	25	30	33	36		Married	Married	Married	Married	109.02	105.26	89.39	87.52
858	0	2448	Male	cycle+diploma	Intermediate	Ideal	Ideal	Ideal	Intermediate	Intermediate	0	3	3	Intermediate	23		30			Single		Married		112.37		116.64
859	1	722	Female	Higher Diploma	Poor	Intermediate	Poor	Poor	Ideal	Ideal	2	0	2	Poor	40	44	47	50		Single	Single	Single	Single	60.1	58.43	47.49	46.5
860	1	4401	Female	Higher Diploma	Ideal	Ideal	Ideal	Ideal	Ideal	Poor	2	3	5	Ideal	39	42	45	49	53	Single	Single	Single	Single	83.45	73.87	72.33	62.67	54.85
861	0	6003	Male	cycle+diploma	Poor	Poor	Ideal	Ideal	Poor	Poor	0	2	2	Poor	31	37	40	43	48	Single	Single	Single	Single	90.67	90.76	80	71.1	79.62
862	1	1052	Female	cycle+diploma	Poor	Ideal	Intermediate	Ideal	Ideal	Ideal	2	2	4	Intermediate	56	62	65	68	73	Married	Married	Married	Divorced+Widowed	60.33	51.49	45.77	49.37	55.38
863	0	5072	Female	cycle+diploma	Ideal	Ideal	Ideal	Ideal	Poor	Poor	1	3	4	Intermediate	22		31		36	Married		Married		120.38		90.65		87.52
864	1	610	Female	illiterate+primary	Poor	Ideal	Intermediate	Ideal	Ideal	Poor	1	2	3	Intermediate	58	62	65	69	73	Married	Married	Married	Married	72.07	57.2	71.39	61.11	52.95
865	0	2123	Male	cycle+diploma	Poor	Intermediate	Ideal	Ideal	Poor	Poor	0	2	2	Poor	48		54			Married		Married		84.01		72.5
866	0	3953	Female	illiterate+primary	Intermediate	Ideal	Intermediate	Poor	Ideal	Ideal	2	1	3	Intermediate	45	48	51	56		Married	Married	Married	Divorced+Widowed	94.73	70.82	69.35	66.95
867	0	4457	Female	illiterate+primary	Poor	Intermediate	Intermediate	Intermediate	Ideal	Ideal	2	0	2	Poor	61	64	67	70	73	Divorced+Widowed	Divorced+Widowed	Divorced+Widowed	Divorced+Widowed	64.64	63.3	81.17	60.68	67.49
868	0	4278	Female	cycle+diploma	Ideal	Ideal	Ideal	Ideal	Ideal	Poor	2	3	5	Ideal	20		27		31	Single		Married		112.92		93.23		79.81
869	0	4826	Female	cycle+diploma	Poor	Ideal	Ideal	Ideal	Ideal	Ideal	2	3	5	Ideal	28	31	35	38	42	Married	Married	Married	Married	81.51	79.81	77.6	67.71	63.05
870	0	1266	Male	illiterate+primary	Intermediate	Ideal	Intermediate	Intermediate	Ideal	Poor	1	1	2	Poor	40	44				Married	Married			80	77.78
871	0	1266	Female	cycle+diploma	Poor	Intermediate	Intermediate	Ideal	Ideal	Poor	1	1	2	Poor	34	37				Married	Married			69.64	68.19
872	0	5514	Female	cycle+diploma	Poor	Ideal	Ideal	Intermediate	Ideal	Ideal	2	2	4	Intermediate	50	53	57	60	65	Married	Married	Married	Married	67.39	77.67	75.52	73.94	71.39
873	0	4037	Male	cycle+diploma	Intermediate	Ideal	Intermediate	Ideal	Poor	Poor	0	2	2	Poor	38	40	43	45	49	Married	Married	Married	Married	101.14	108.73	97.64	85.8	83.43
874	0	4037	Female	cycle+diploma	Intermediate	Intermediate	Intermediate	Ideal	Ideal	Ideal	2	1	3	Intermediate	29	32	34	37	40	Married	Married	Married	Married	80.94	103.79	88.76	86.91	85.1
875	0	4881	Male	cycle+diploma	Poor	Intermediate	Ideal	Ideal	Ideal	Intermediate	1	2	3	Intermediate	39	42	46	49	52	Married	Married	Married	Married	81.38	71.6	69.62	62.33	61.03
876	0	4881	Female	Higher Diploma	Intermediate	Ideal	Ideal	Ideal	Ideal	Ideal	2	3	5	Ideal	32	35	39	42	45	Married	Married	Married	Married	114.05	77.6	98.81	73.87	72.33
877	0	1199	Female	cycle+diploma	Poor	Poor	Poor	Poor	Ideal	Intermediate	1	0	1	Poor	61	64				Married	Married			90.08	71.89
878	0	3924	Female	illiterate+primary	Poor	Intermediate	Intermediate	Ideal	Ideal	Poor	1	1	2	Poor	47	50	55	57		Divorced+Widowed	Divorced+Widowed	Divorced+Widowed	Single	105.94	79.32	99.2	97.81
879	0	4995	Female	cycle+diploma	Intermediate	Ideal	Ideal	Ideal	Ideal	Intermediate	1	3	4	Intermediate	32	35	39	42	46	Married	Married	Married	Married	90.02	101.63	85.7	96.75	81.58
880	0	4984	Male	illiterate+primary	Poor	Intermediate	Intermediate	Ideal	Intermediate	Ideal	1	1	2	Poor	37	41	45	48	51	Married	Married	Married	Married	85.12	79.44	77.24	84.01	74.05
881	0	4885	Male	cycle+diploma	Intermediate	Ideal	Ideal	Ideal	Ideal	Ideal	2	3	5	Ideal	26	30	34		40	Single	Married	Married		89.16	85.82	83.44		80
882	1	4332	Male	cycle+diploma	Poor	Intermediate	Ideal	Ideal	Ideal	Poor	1	2	3	Intermediate	35		42	45	49	Married		Married	Married	88.16		87.63	70.11	57.34
883	1	3130	Female	illiterate+primary	Poor	Ideal	Poor	Poor	Ideal	Poor	1	1	2	Poor	59	62	66	69	72	Married	Married	Married	Married	80.94	72.91	62.41	54.46	59.84
884	0	3309	Male	illiterate+primary	Ideal	Ideal	Ideal	Ideal	Poor	Poor	1	3	4	Intermediate	26		31	35		Single		Single	Single	98.05		94.67	103.29
885	0	4805	Female	cycle+diploma	Ideal	Ideal	Ideal	Ideal	Ideal	Ideal	3	3	6	Ideal	29	32	36	39	42	Married	Married	Married	Married	112.78	116.59	87.52	75.45	83.91
886	0	4850	Male	cycle+diploma	Ideal	Ideal	Intermediate	Ideal	Ideal	Ideal	3	2	5	Ideal	31	34	38	41	44	Married	Married	Married	Married	111.61	113.41	101.14	99.03	96.96
887	0	2588	Female	cycle+diploma	Ideal	Ideal	Ideal	Ideal	Ideal	Ideal	3	3	6	Ideal	23		30			Married		Married		94.62		91.29
888	1	4199	Female	cycle+diploma	Intermediate	Ideal	Intermediate	Ideal	Ideal	Intermediate	1	2	3	Intermediate	44	48	51	55	57	Married	Married	Married	Married	64.92	63.12	61.8	76.59	59.25
889	0	3746	Male	cycle+diploma	Intermediate	Intermediate	Intermediate	Ideal	Intermediate	Ideal	1	1	2	Poor	21	25	28	31		Single	Married	Married	Married	101.56	88.89	79	85.22
890	0	4213	Male	cycle+diploma	Intermediate	Ideal	Ideal	Ideal	Ideal	Ideal	2	3	5	Ideal	25	28	31	34	37	Married	Married	Married	Married	98.75	87.03	70.73	83.44	74.16
891	0	3183	Female	cycle+diploma	Intermediate	Poor	Ideal	Ideal	Ideal	Poor	1	2	3	Intermediate	42	45	48	51		Married	Married	Married	Married	65.83	72.33	80.45	61.8
892	0	3824	Male	Higher Diploma	Ideal	Intermediate	Ideal	Ideal	Ideal	Poor	2	2	4	Intermediate	25	28	32	35		Single	Single	Married	Married	88.89	96.69	84.62	82.86
893	0	4268	Female	Higher Diploma	Ideal	Intermediate	Ideal	Ideal	Ideal	Poor	2	2	4	Intermediate	24	27	29	33	36	Single	Single	Married	Married	74.71	82.08	80.94	70.13	68.67
894	0	4268	Female	cycle+diploma	Ideal	Ideal	Ideal	Ideal	Ideal	Intermediate	2	3	5	Ideal	22	25	28	31	34	Single	Single	Single	Married	96.57	94.55	92.58	79.81	78.14
895	0	4886	Male	Higher Diploma	Intermediate	Ideal	Ideal	Ideal	Poor	Ideal	1	3	4	Intermediate	28	31	34		41	Single	Single	Single		87.03	85.22	92.7		79.44
896	0	3526	Male	cycle+diploma	Intermediate	Poor	Intermediate	Ideal	Ideal	Poor	1	1	2	Poor	52	55	58	61		Married	Married	Married	Married	91.66	89.75	87.88	93.82
897	1	1623	Female	Higher Diploma	Intermediate	Poor	Poor	Intermediate	Intermediate	Poor	0	0	0	Poor	50	53	56	60		Married	Married	Married	Married	79.32	60.94	59.67	65.1
898	0	4839	Male	illiterate+primary	Intermediate	Poor	Ideal	Intermediate	Ideal	Poor	1	1	2	Poor	59	63	66	69	72	Married	Married	Married	Married	95.14	75.61	83.08	72.49	63.89
899	1	3037	Female	cycle+diploma	Intermediate	Intermediate	Ideal	Ideal	Ideal	Poor	1	2	3	Intermediate	46	49	53	56	59	Married	Married	Married	Married	78.41	79.88	60.94	48.76	58.42
900	0	4805	Male	cycle+diploma	Ideal	Intermediate	Ideal	Ideal	Ideal	Poor	2	2	4	Intermediate	24	27	30	34	37	Single	Single	Married	Married	114.35	97.37	85.82	92.7	90.76
901	1	557	Female	cycle+diploma	Poor	Poor	Intermediate	Intermediate	Ideal	Poor	1	0	1	Poor	48	51	54	57		Married	Married	Married	Married	70.82	55.63	54.47	48.41
902	0	1402	Male	Higher Diploma	Ideal	Poor	Ideal	Ideal	Poor	Poor	1	2	3	Intermediate	59	63				Married	Married			77.77	75.61
903	0	2291	Female	Higher Diploma	Ideal	Ideal	Ideal	Ideal	Ideal	Poor	2	3	5	Ideal	25	28	31			Single	Single	Single		94.55	92.58	71.12
904	0	1115	Female	cycle+diploma	Intermediate	Intermediate	Ideal	Ideal	Ideal	Ideal	2	2	4	Intermediate	25	28				Single	Married			94.55	92.58
905	0	3323	Female	cycle+diploma	Poor	Ideal	Poor	Ideal	Intermediate	Poor	0	2	2	Poor	21	24	27	30		Single	Single	Married	Married	112.13	95.22	93.23	80.37
906	0	1191	Male	cycle+diploma	Ideal	Ideal	Intermediate	Ideal	Intermediate	Poor	1	2	3	Intermediate	23	26				Single	Single			100.14	98.05
907	0	4753	Female	cycle+diploma	Intermediate	Ideal	Ideal	Ideal	Ideal	Ideal	2	3	5	Ideal	33	36	39	42	46	Married	Married	Married	Married	89.39	77.05	67.24	65.83	64.01
908	0	4673	Female	cycle+diploma	Intermediate	Intermediate	Intermediate	Intermediate	Ideal	Ideal	2	0	2	Poor	60	64	67	70	73	Married	Married	Divorced+Widowed	Divorced+Widowed	73.94	71.89	81.17	79.48	77.82
909	0	5674	Female	cycle+diploma	Poor	Ideal	Ideal	Ideal	Ideal	Ideal	2	3	5	Ideal	34	38	42	46	50	Married	Married	Married	Married	78.14	86.3	73.87	71.83	66.6
910	0	5670	Female	cycle+diploma	Poor	Ideal	Ideal	Ideal	Ideal	Ideal	2	3	5	Ideal	24	29	33	36	40	Married	Married	Married	Married	95.22	91.93	89.39	77.05	85.1
911	0	3437	Female	cycle+diploma	Intermediate	Ideal	Ideal	Ideal	Ideal	Ideal	2	3	5	Ideal	45			54		Married			Married	82.16			60.51
912	0	3437	Female	cycle+diploma	Ideal	Ideal	Ideal	Ideal	Ideal	Poor	2	3	5	Ideal	20			29		Single			Single	97.93			91.93
913	0	5218	Male	illiterate+primary	Intermediate	Ideal	Ideal	Intermediate	Intermediate	Poor	0	2	2	Poor	48	50	54	58	62	Married	Married	Married	Married	84.01	74.57	72.5	70.49	85.44
914	0	1975	Female	Higher Diploma	Intermediate	Intermediate	Poor	Ideal	Poor	Ideal	1	1	2	Poor	39	42	45			Married	Married	Married		67.24	73.87	64.46
915	0	4884	Male	cycle+diploma	Intermediate	Ideal	Ideal	Ideal	Ideal	Intermediate	1	3	4	Intermediate	31	37	39	42	45	Single	Single	Married	Married	96.79	101.85	80.56	87.63	77.24
916	0	5144	Female	cycle+diploma	Ideal	Ideal	Ideal	Ideal	Ideal	Ideal	3	3	6	Ideal	20	26		31	34	Single	Single		Single	120.14	93.89		90.65	88.76
917	1	2542	Male	cycle+diploma	Ideal	Intermediate	Poor	Ideal	Ideal	Poor	2	1	3	Intermediate	46	50		56		Married	Married		Married	69.62	61.89		59.34
918	0	1454	Female	illiterate+primary	Poor	Ideal	Ideal	Ideal	Ideal	Ideal	2	3	5	Ideal	33	37				Married	Married			89.39	76.51
919	0	3778	Female	illiterate+primary	Ideal	Ideal	Intermediate	Ideal	Ideal	Ideal	3	2	5	Ideal	59	62		70		Married	Divorced+Widowed		Divorced+Widowed	74.46	72.91		68.93
920	0	4830	Female	illiterate+primary	Intermediate	Intermediate	Intermediate	Poor	Ideal	Poor	1	0	1	Poor	57	61	63	67	70	Married	Married	Married	Married	77.6	84.66	83.48	61.98	68.93
921	1	991	Female	cycle+diploma	Poor	Ideal	Ideal	Ideal	Ideal	Poor	1	3	4	Intermediate	51	57	60	63		Married	Married	Married	Married	71.95	59.25	47.4	46.42
922	0	4010	Male	Higher Diploma	Intermediate	Poor	Intermediate	Intermediate	Ideal	Ideal	2	0	2	Poor	63	68	71	74		Married	Married	Married	Married	68.06	81.92	71.48	69.99
923	0	4249	Male	Higher Diploma	Intermediate	Intermediate	Ideal	Ideal	Ideal	Poor	1	2	3	Intermediate	34		42	46		Married		Married	Married	75.74		87.63	95.61
924	0	4236	Female	Higher Diploma	Ideal	Ideal	Ideal	Ideal	Ideal	Ideal	3	3	6	Ideal	32		40	44		Married		Married	Married	79.25		66.76	72.84
925	0	5138	Male	cycle+diploma	Intermediate	Intermediate	Intermediate	Ideal	Intermediate	Intermediate	0	1	1	Poor	46	50	54	57	60	Married	Married	Married	Married	84.28	101.35	90.38	96.49	77.22
926	0	5135	Female	cycle+diploma	Ideal	Ideal	Poor	Ideal	Ideal	Ideal	3	2	5	Ideal	48	52	56	59	62	Married	Married	Married	Married	77.32	78.22	66.95	74.46	64.19
927	0	4280	Male	cycle+diploma	Intermediate	Ideal	Intermediate	Intermediate	Ideal	Ideal	2	1	3	Intermediate	40	42	45	48	51	Married	Married	Married	Married	88.87	78.88	96.28	75.62	82.26
928	1	1747	Female	cycle+diploma	Poor	Poor	Intermediate	Ideal	Ideal	Ideal	2	1	3	Intermediate	57	60	63			Married	Married	Married		87.08	65.1	46.42
929	0	3527	Female	cycle+diploma	Intermediate	Ideal	Ideal	Ideal	Ideal	Poor	1	3	4	Intermediate	37		42	47		Married		Married	Married	86.91		108.68	81.01
930	0	4137	Male	Higher Diploma	Poor	Ideal	Ideal	Ideal	Poor	Intermediate	0	3	3	Intermediate	37	40	45	48		Married	Married	Married	Married	101.85	99.72	85.8	84.01
931	0	5246	Female	cycle+diploma	Intermediate	Ideal	Ideal	Ideal	Ideal	Ideal	2	3	5	Ideal	31	34	37	40	45	Married	Married	Married	Married	79.81	78.14	86.91	85.1	94.73
932	0	3388	Female	illiterate+primary	Poor	Intermediate	Ideal	Poor	Ideal	Poor	1	1	2	Poor	45	48	51	54		Married	Married	Married	Divorced+Widowed	72.33	70.82	61.8	67.9
933	0	5166	Male	cycle+diploma	Intermediate	Ideal	Ideal	Ideal	Poor	Poor	0	3	3	Intermediate	42	45	48	53	56	Married	Married	Married	Married	89.6	96.28	84.01	81.11	89.12
934	0	3793	Female	cycle+diploma	Ideal	Ideal	Ideal	Ideal	Ideal	Poor	2	3	5	Ideal	21	25	28	32		Single	Single	Single	Single	97.25	66.78	72.64	79.25
935	0	3739	Male	Higher Diploma	Intermediate	Ideal	Ideal	Ideal	Intermediate	Intermediate	0	3	3	Intermediate	34	37	41	44		Married	Married	Divorced+Widowed	Married	75.74	81.7	72.11	77.78
936	0	5179	Female	cycle+diploma	Ideal	Ideal	Ideal	Ideal	Ideal	Ideal	3	3	6	Ideal	32	36	39	42	46	Single	Single	Single	Single	91.24	77.05	75.45	65.83	64.01
937	0	3347	Female	cycle+diploma	Ideal	Ideal	Ideal	Ideal	Ideal	Intermediate	2	3	5	Ideal	26	28	32	35		Married	Married	Married	Married	93.89	106.75	70.62	77.6
938	0	3389	Male	Higher Diploma	Ideal	Intermediate	Intermediate	Ideal	Poor	Poor	1	1	2	Poor	35	38	42	45		Single	Single	Single	Single	82.86	81.13	71.6	70.11
939	0	4782	Female	illiterate+primary	Poor	Poor	Intermediate	Ideal	Ideal	Ideal	2	1	3	Intermediate	52	55	58	62	65	Married	Married	Married	Married	75.18	67.43	74.99	64.19	62.85
940	0	4277	Male	cycle+diploma	Ideal	Ideal	Ideal	Ideal	Ideal	Ideal	3	3	6	Ideal	46	49	52	55	58	Married	Married	Married	Married	85.2	83.43	91.66	72	87.88
941	0	4702	Male	cycle+diploma	Poor	Ideal	Ideal	Ideal	Ideal	Intermediate	1	3	4	Intermediate	28	31	34	37	41	Married	Married	Married	Married	87.03	85.22	69.25	81.7	88.25
942	1	2626	Female	cycle+diploma	Ideal	Intermediate	Ideal	Ideal	Ideal	Intermediate	2	2	4	Intermediate	43	46	49	52	55	Married	Married	Married	Married	73.36	71.83	79.88	50.14	54.09
943	0	1115	Female	cycle+diploma	Ideal	Ideal	Ideal	Ideal	Ideal	Poor	2	3	5	Ideal	24	27				Single	Married			83.83	93.23
944	0	1115	Female	cycle+diploma	Ideal	Ideal	Ideal	Ideal	Ideal	Intermediate	2	3	5	Ideal	20	23				Single	Single			86.22	84.42
945	0	1216	Male	cycle+diploma	Poor	Intermediate	Ideal	Ideal	Poor	Intermediate	0	2	2	Poor	43	46				Married	Married			97.64	95.61
946	0	1216	Female	Higher Diploma	Intermediate	Ideal	Ideal	Ideal	Ideal	Ideal	2	3	5	Ideal	44	47				Married	Married			64.92	93.41
947	0	4249	Female	cycle+diploma	Poor	Ideal	Poor	Ideal	Ideal	Ideal	2	2	4	Intermediate	43	46	49	52	55	Married	Married	Married	Divorced+Widowed	73.36	71.83	62.67	68.86	76.59
948	1	524	Male	cycle+diploma	Intermediate	Intermediate	Poor	Intermediate	Ideal	Intermediate	1	0	1	Poor	53	56	58	62	66	Married	Married	Married	Married	66.28	59.34	63.99	52.33	43.74
949	0	4999	Female	cycle+diploma	Ideal	Ideal	Ideal	Poor	Ideal	Ideal	3	2	5	Ideal	45	48	51	54	59	Married	Married	Married	Married	82.16	80.45	61.8	77.13	64.01
950	0	2723	Female	Higher Diploma	Ideal	Ideal	Ideal	Ideal	Ideal	Poor	2	3	5	Ideal	25	29	33			Married		Married		83.24	72.13	70.13
951	0	1102	Male	Higher Diploma	Ideal	Ideal	Ideal	Ideal	Ideal	Poor	2	3	5	Ideal	22	25				Single	Single			82.41	88.89
952	0	4191	Female	cycle+diploma	Poor	Intermediate	Ideal	Ideal	Ideal	Poor	1	2	3	Intermediate	41	44	46	50	52	Married	Married	Married	Married	74.39	72.84	81.58	79.32	68.86
953	0	4656	Male	illiterate+primary	Intermediate	Intermediate	Ideal	Ideal	Ideal	Poor	1	2	3	Intermediate	55	58	61	64	68	Married	Married	Married	Married	72	87.88	76.68	75.08	65.71
954	1	2722	Female	illiterate+primary	Poor	Ideal	Ideal	Poor	Ideal	Intermediate	1	2	3	Intermediate	48	51	54	57	61	Married	Married	Married	Married	80.45	90.82	77.13	59.25	57.61
955	0	3924	Female	Higher Diploma	Intermediate	Ideal	Ideal	Ideal	Ideal	Poor	1	3	4	Intermediate	26	29	32	37		Single	Married	Married	Married	82.66	80.94	90.02	68.19
956	0	4646	Male	cycle+diploma	Poor	Intermediate	Ideal	Ideal	Ideal	Poor	1	2	3	Intermediate	23	26	29	32	36	Married	Married	Married	Married	90.14	110.03	96.01	94.01	91.4
957	1	654	Female	illiterate+primary	Poor	Ideal	Intermediate	Intermediate	Ideal	Intermediate	1	1	2	Poor	60	63	66	70	74	Married	Married	Married	Married	66.71	51.13	62.41	44.19	39.28
958	0	3880	Male	cycle+diploma	Intermediate	Ideal	Intermediate	Ideal	Poor	Poor	0	2	2	Poor	41	45	49	52		Married	Married	Divorced+Widowed	Married	79.44	85.8	68.17	73.53
959	0	3876	Female	Higher Diploma	Poor	Intermediate	Ideal	Ideal	Ideal	Intermediate	1	2	3	Intermediate	34	37	42	45		Married	Married	Divorced+Widowed	Divorced+Widowed	78.14	76.51	73.87	72.33
960	0	2503	Female	cycle+diploma	Ideal	Ideal	Ideal	Ideal	Ideal	Poor	2	3	5	Ideal	20	24	27			Single	Married	Married		86.22	95.22	93.23
961	1	2171	Female	illiterate+primary	Intermediate	Intermediate	Ideal	Ideal	Ideal	Poor	1	2	3	Intermediate	51	55	60		66	Divorced+Widowed	Divorced+Widowed	Divorced+Widowed		89.47	67.43	58.01		55.62
962	0	4827	Female	cycle+diploma	Ideal	Ideal	Ideal	Ideal	Ideal	Ideal	3	3	6	Ideal	23	25	30		36	Single	Single	Single		75.23	94.55	71.62		68.67
963	0	4927	Male	cycle+diploma	Intermediate	Intermediate	Ideal	Ideal	Ideal	Intermediate	1	2	3	Intermediate	32	34	38	42	45	Married	Married	Married	Married	115.01	104.02	115.74	107.21	104.98
964	0	4933	Female	cycle+diploma	Intermediate	Ideal	Ideal	Ideal	Ideal	Ideal	2	3	5	Ideal	29	32	36	39	43	Married	Married	Married	Married	91.93	90.02	100.92	85.7	73.36
965	0	2491	Male	cycle+diploma	Poor	Intermediate	Poor	Ideal	Ideal	Ideal	2	1	3	Intermediate	32	34	39	42		Married	Married	Married	Married	84.62	92.7	66.86
966	0	5234	Male	cycle+diploma	Intermediate	Poor	Ideal	Ideal	Ideal	Ideal	2	2	4	Intermediate	43	46	49	53	58	Married	Married	Married	Married	87.02	85.2	102.07	81.11	87.88
967	0	4294	Male	cycle+diploma	Ideal	Intermediate	Intermediate	Ideal	Ideal	Intermediate	2	1	3	Intermediate	33	36	39	42	45	Married	Married	Married	Married	84.03	74.69	73.13	71.6	77.24
968	0	1131	Male	cycle+diploma	Intermediate	Ideal	Ideal	Poor	Intermediate	Poor	0	2	2	Poor	40	43				Married	Married			88.87	97.64
969	0	1131	Female	Higher Diploma	Intermediate	Ideal	Ideal	Ideal	Ideal	Ideal	2	3	5	Ideal	36	40				Married	Married			61.81	74.92
970	1	3725	Female	cycle+diploma	Ideal	Ideal	Ideal	Ideal	Ideal	Ideal	3	3	6	Ideal	46	49	51	55	57	Married	Married	Married	Married	64.01	70.33	78.77	67.43	59.25
971	0	1282	Male	cycle+diploma	Ideal	Ideal	Ideal	Ideal	Ideal	Intermediate	2	3	5	Ideal	25	29				Single	Single			98.75	86.42
972	0	4705	Female	cycle+diploma	Ideal	Ideal	Ideal	Ideal	Ideal	Intermediate	2	3	5	Ideal	20	23	26	29	33	Single	Single	Single	Married	97.93	95.89	93.89	91.93	103.07
973	0	4752	Female	cycle+diploma	Intermediate	Intermediate	Intermediate	Ideal	Ideal	Poor	1	1	2	Poor	58	62	65	68	71	Divorced+Widowed	Divorced+Widowed	Divorced+Widowed	Divorced+Widowed	90.55	72.91	62.85	69.9	68.44
974	0	4028	Female	cycle+diploma	Ideal	Ideal	Ideal	Ideal	Ideal	Poor	2	3	5	Ideal	27	30	33	35	38	Married	Married	Married	Married	93.23	91.29	78.7	101.63	86.3
975	0	4437	Male	cycle+diploma	Ideal	Intermediate	Intermediate	Ideal	Ideal	Intermediate	2	1	3	Intermediate	24	26	30	32	36	Single	Single	Single	Single	111.59	110.03	85.82	105.49	102.57
976	0	5146	Male	Higher Diploma	Intermediate	Poor	Poor	Ideal	Ideal	Poor	1	1	2	Poor	42	46	49	52	56	Married	Married	Married	Married	78.88	76.69	75.1	81.69	79.42
977	1	2539	Female	cycle+diploma	Poor	Ideal	Ideal	Ideal	Ideal	Ideal	2	3	5	Ideal	33	38	42	45	49	Married	Married	Married	Married	61.88	75.98	59.26	64.46	70.33
978	0	5129	Male	Higher Diploma	Poor	Intermediate	Poor	Ideal	Intermediate	Intermediate	0	1	1	Poor	25	31	33	37	39	Married	Married	Married	Married	78.49	77.36	76.28	67.81	73.13
979	0	4199	Male	cycle+diploma	Intermediate	Ideal	Intermediate	Intermediate	Intermediate	Poor	0	1	1	Poor	46	48	51	55	57	Married	Married	Married	Married	76.69	84.01	74.05	79.98	70.99
980	1	3650	Female	cycle+diploma	Poor	Ideal	Ideal	Ideal	Ideal	Intermediate	1	3	4	Intermediate	42	44	49		55	Married	Married	Married		73.87	64.92	62.67		44.89
981	0	4669	Male	cycle+diploma	Ideal	Ideal	Ideal	Intermediate	Ideal	Ideal	3	2	5	Ideal	22	25	29	31	35	Single	Single	Single	Married	100.85	98.75	86.42	94.67	75.21
982	1	4403	Male	cycle+diploma	Intermediate	Intermediate	Ideal	Ideal	Ideal	Poor	1	2	3	Intermediate	54	57	60	64	68	Married	Married	Married	Married	80.55	88.5	77.22	67.59	59.65
983	1	3025	Female	cycle+diploma	Intermediate	Ideal	Ideal	Ideal	Ideal	Poor	1	3	4	Intermediate	44	47	50	54	58	Married	Married	Married	Married	71.97	71.32	69.84	54.47	58.83
984	0	3487	Male	Higher Diploma	Ideal	Ideal	Ideal	Ideal	Intermediate	Intermediate	1	3	4	Intermediate	29	32	34	39		Married	Married	Married	Married	86.42	94.01	83.44	80.56
985	0	4541	Male	cycle+diploma	Intermediate	Ideal	Ideal	Ideal	Ideal	Ideal	2	3	5	Ideal	21	24	27	29	34	Single	Married	Married	Married	101.56	81.26	87.65	65.99	75.74
986	1	4220	Female	cycle+diploma	Ideal	Ideal	Ideal	Ideal	Ideal	Intermediate	2	3	5	Ideal	43	46	49	53	56	Married	Married	Married	Married	80.08	64.01	70.33	68.38	59.67
987	0	4752	Male	illiterate+primary	Poor	Intermediate	Ideal	Poor	Ideal	Ideal	2	1	3	Intermediate	43	46	49	53	56	Married	Married	Married	Married	98.84	95.61	93.61	81.11	64.9
988	0	4130	Female	Higher Diploma	Ideal	Ideal	Ideal	Ideal	Ideal	Poor	2	3	5	Ideal	30	33	36	39	42	Married	Married	Married	Married	80.37	78.7	100.92	85.7	73.87
989	0	4186	Female	Higher Diploma	Ideal	Ideal	Ideal	Ideal	Ideal	Ideal	3	3	6	Ideal	23	27	30	34		Single	Single	Married	Married	84.42	82.08	80.37	78.14
990	0	3609	Male	cycle+diploma	Poor	Ideal	Ideal	Ideal	Ideal	Poor	1	3	4	Intermediate	42	47	49	52		Married	Married	Married	Married	87.63	84.61	75.1	73.53
991	0	5078	Female	Higher Diploma	Ideal	Ideal	Ideal	Ideal	Ideal	Intermediate	2	3	5	Ideal	39	42	45	48	53	Married	Married	Married	Married	75.45	83.91	72.33	80.45	77.67
992	0	5159	Female	illiterate+primary	Intermediate	Poor	Ideal	Ideal	Ideal	Intermediate	1	2	3	Intermediate	56	60	63	66	71	Married	Married	Married	Married	90.41	85.26	72.4	62.41	68.44
993	0	3861	Female	cycle+diploma	Ideal	Ideal	Ideal	Ideal	Ideal	Poor	2	3	5	Ideal	20	23	27	31		Single	Married	Married	Married	109.6	110.57	107.5	104.52
994	0	4723	Male	Higher Diploma	Ideal	Ideal	Ideal	Ideal	Ideal	Poor	2	3	5	Ideal	22	26	28	32	35	Single	Single	Single	Single	117.41	110.03	96.69	84.62	75.21
995	0	5693	Female	Higher Diploma	Ideal	Ideal	Ideal	Ideal	Ideal	Poor	2	3	5	Ideal	22	25	29	34	38	Single	Single	Married	Married	113.05	94.55	91.93	88.76	79.82
996	1	548	Male	cycle+diploma	Intermediate	Ideal	Ideal	Ideal	Ideal	Poor	1	3	4	Intermediate	56	59	62	65	69	Married	Married	Married	Married	70.08	58.1	56.89	55.7	54.16
997	0	5228	Male	Higher Diploma	Intermediate	Ideal	Ideal	Ideal	Poor	Poor	0	3	3	Intermediate	40			51	54	Married			Married	80			74.05	90.38
998	0	4939	Female	cycle+diploma	Intermediate	Ideal	Ideal	Ideal	Ideal	Ideal	2	3	5	Ideal	45	47	51	54	58	Married	Married	Married	Married	64.46	81.01	90.82	67.9	74.99
999	0	2392	Male	cycle+diploma	Poor	Ideal	Ideal	Ideal	Ideal	Intermediate	1	3	4	Intermediate	47	49	53			Married	Married	Married		69.13	75.1	73.01
1000	0	4957	Female	cycle+diploma	Intermediate	Ideal	Ideal	Ideal	Ideal	Ideal	2	3	5	Ideal	23	25	29	33	36	Single	Married	Married	Married	84.42	122.47	106	89.39	77.05
1001	0	4181	Male	cycle+diploma	Intermediate	Ideal	Ideal	Ideal	Ideal	Ideal	2	3	5	Ideal	20	23	27	31		Single	Single	Single	Married	92.06	90.14	87.65	85.22
1002	0	3349	Female	cycle+diploma	Ideal	Intermediate	Ideal	Ideal	Ideal	Intermediate	2	2	4	Intermediate	38	41	44	47		Married	Married	Married	Married	75.98	74.39	82.74	63.56
1003	0	5178	Female	cycle+diploma	Intermediate	Ideal	Ideal	Ideal	Ideal	Ideal	2	3	5	Ideal	31	35	38	41	45	Married	Married	Married	Married	97.14	77.6	75.98	74.39	64.46
1004	0	4058	Female	cycle+diploma	Intermediate	Ideal	Ideal	Ideal	Ideal	Ideal	2	3	5	Ideal	44	47	51	55		Divorced+Widowed	Divorced+Widowed	Divorced+Widowed	Divorced+Widowed	72.84	71.32	69.35	67.43
1005	0	4360	Female	cycle+diploma	Ideal	Ideal	Ideal	Ideal	Ideal	Ideal	3	3	6	Ideal	46	49	52	55	58	Married	Married	Married	Married	71.83	70.33	101.31	76.59	74.99
1006	0	2244	Male	Higher Diploma	Intermediate	Ideal	Intermediate	Ideal	Ideal	Poor	1	2	3	Intermediate	42	45	48			Married	Married	Married		87.63	85.8	75.62
1007	1	987	Male	cycle+diploma	Intermediate	Ideal	Intermediate	Ideal	Poor	Poor	0	2	2	Poor	42	48	51	54		Married	Married	Married	Married	72.96	57.74	56.54	47.59
1008	0	4226	Female	cycle+diploma	Intermediate	Ideal	Ideal	Ideal	Ideal	Ideal	2	3	5	Ideal	35	40	43	46		Married	Married	Married	Married	103.18	85.1	83.32	81.58
1009	0	3465	Male	cycle+diploma	Intermediate	Intermediate	Intermediate	Ideal	Ideal	Intermediate	1	1	2	Poor	40	43	46	50		Married	Married	Married	Married	88.87	78.33	76.69	74.57
1010	0	3632	Male	cycle+diploma	Intermediate	Ideal	Intermediate	Ideal	Ideal	Poor	1	2	3	Intermediate	34	38	41	44		Married	Married	Married	Married	71.09	73.65	88.25	70.61
1011	0	3726	Male	cycle+diploma	Poor	Ideal	Intermediate	Ideal	Intermediate	Poor	0	2	2	Poor	47	50	55	57		Married	Married	Married	Married	94.94	67.69	65.36	70.99
1012	1	3044	Female	cycle+diploma	Poor	Poor	Poor	Intermediate	Ideal	Poor	1	0	1	Poor	48	51	55	58	61	Married	Married	Married	Divorced+Widowed	72.58	69.35	67.43	52.96	43.04
1013	0	3726	Female	cycle+diploma	Poor	Intermediate	Intermediate	Ideal	Ideal	Poor	1	1	2	Poor	43	46	50	53		Married	Married	Married	Married	73.36	71.83	69.84	77.67
1014	0	3916	Male	cycle+diploma	Intermediate	Intermediate	Ideal	Ideal	Ideal	Intermediate	1	2	3	Intermediate	24	27	33	35		Single	Single	Married	Married	81.26	79.56	76.28	75.21
1015	0	2694	Female	cycle+diploma	Ideal	Ideal	Ideal	Ideal	Ideal	Poor	2	3	5	Ideal	20	24	27			Single	Married	Married		112.92	95.22	107.5
1016	1	463	Female	illiterate+primary	Intermediate	Intermediate	Ideal	Ideal	Ideal	Poor	1	2	3	Intermediate	62	64	67	71		Married	Divorced+Widowed	Divorced+Widowed	Divorced+Widowed	64.19	56.41	70.4	53.7
1017	0	3325	Female	cycle+diploma	Ideal	Ideal	Ideal	Ideal	Ideal	Ideal	3	3	6	Ideal	40	42	45	49		Single	Single	Single	Single	98.12	83.91	106.42	79.88
1018	0	3787	Female	cycle+diploma	Intermediate	Ideal	Ideal	Ideal	Ideal	Poor	1	3	4	Intermediate	22	25	29	32		Single	Married	Married	Married	95.29	94.55	80.94	70.62
1019	0	2559	Female	illiterate+primary	Poor	Intermediate	Ideal	Ideal	Ideal	Ideal	2	2	4	Intermediate	37	41	44			Married	Married	Married		68.19	84.5	72.84
1020	0	3369	Male	illiterate+primary	Poor	Intermediate	Ideal	Ideal	Poor	Ideal	1	2	3	Intermediate	42	45	48	51		Married	Married	Married	Married	87.63	104.98	94.27	92.31
1021	0	3470	Male	cycle+diploma	Ideal	Ideal	Intermediate	Ideal	Ideal	Intermediate	2	2	4	Intermediate	30	32	36	39		Single	Single	Married	Married	85.82	84.62	74.69	89.5
1022	0	4612	Female	cycle+diploma	Intermediate	Ideal	Ideal	Ideal	Ideal	Ideal	2	3	5	Ideal	36	39	42	45	49	Married	Married	Married	Married	77.05	67.24	83.91	64.46	70.33
1023	0	4821	Male	cycle+diploma	Intermediate	Intermediate	Poor	Ideal	Ideal	Ideal	2	1	3	Intermediate	61	64	67	70	74	Married	Married	Married	Married	86.05	75.08	89.94	64.8	78.54
1024	1	4227	Male	Higher Diploma	Intermediate	Poor	Ideal	Ideal	Ideal	Ideal	2	2	4	Intermediate	49	52	56	59	62	Married	Married	Married	Married	80.76	91.66	64.9	63.54	52.33
1025	0	5154	Female	Higher Diploma	Intermediate	Ideal	Ideal	Ideal	Ideal	Intermediate	1	3	4	Intermediate	38	41	44	48	52	Married	Married	Married	Married	96.58	84.5	82.74	70.82	78.22
1026	0	3631	Female	cycle+diploma	Poor	Intermediate	Ideal	Ideal	Ideal	Poor	1	2	3	Intermediate	21	24	28	31		Single	Single	Married	Married	115.62	109.79	106.75	90.65
1027	0	4862	Female	cycle+diploma	Ideal	Ideal	Ideal	Ideal	Ideal	Ideal	3	3	6	Ideal	29	32	35	39	43	Married	Married	Married	Married	106	103.79	88.14	85.7	83.32
1028	1	594	Male	illiterate+primary	Poor	Intermediate	Intermediate	Intermediate	Ideal	Poor	1	0	1	Poor	52	56	58	62	66	Married	Married	Married	Married	66.75	59.34	49.79	56.89
1029	0	4426	Male	cycle+diploma	Poor	Intermediate	Ideal	Ideal	Ideal	Ideal	2	2	4	Intermediate	20			32		Single			Married	79.84			76.82
1030	0	4956	Female	cycle+diploma	Poor	Ideal	Ideal	Ideal	Ideal	Poor	1	3	4	Intermediate	40	44	47	50	53	Divorced+Widowed	Divorced+Widowed	Divorced+Widowed	Divorced+Widowed	85.1	82.74	63.56	69.84	68.38
1031	0	3796	Male	cycle+diploma	Poor	Intermediate	Ideal	Ideal	Intermediate	Ideal	1	2	3	Intermediate	39	43	45	50		Married	Married	Married	Married	89.5	78.33	70.11	82.84
1032	1	2889	Female	illiterate+primary	Ideal	Poor	Ideal	Ideal	Ideal	Intermediate	2	2	4	Intermediate	47	51	53	56	60	Married	Married	Married	Married	63.56	69.35	60.94	59.67	58.01
1033	0	4218	Female	cycle+diploma	Ideal	Ideal	Ideal	Ideal	Ideal	Intermediate	2	3	5	Ideal	29	33	36	41		Married	Married	Married	Married	72.13	78.7	77.05	84.5
1034	0	4561	Female	cycle+diploma	Ideal	Ideal	Ideal	Ideal	Ideal	Poor	2	3	5	Ideal	22	25			35	Single	Single			96.57	94.55			101.63
1035	0	5074	Female	illiterate+primary	Intermediate	Intermediate	Poor	Ideal	Ideal	Intermediate	1	1	2	Poor	57	61	64	67	71	Married	Married	Married	Married	89.78	73.43	71.89	70.4	60.26
1036	0	4844	Female	illiterate+primary	Poor	Ideal	Ideal	Ideal	Ideal	Ideal	2	3	5	Ideal	50	53	57	60	63	Married	Married	Married	Married	79.32	89.56	87.08	73.94	83.48
1037	0	2473	Male	cycle+diploma	Intermediate	Ideal	Ideal	Ideal	Poor	Ideal	1	3	4	Intermediate	22	25	29			Single	Single	Married		123.38	98.75	96.01
1038	0	2526	Male	cycle+diploma	Ideal	Ideal	Ideal	Ideal	Ideal	Poor	2	3	5	Ideal	21	24	28			Single	Single	Married		101.56	111.59	79
1039	0	4738	Female	illiterate+primary	Poor	Ideal	Poor	Ideal	Ideal	Intermediate	1	2	3	Intermediate	55	58	61	65	68	Married	Married	Married	Divorced+Widowed	88.31	74.99	73.43	71.39	80.6
1040	0	4277	Female	illiterate+primary	Intermediate	Poor	Ideal	Intermediate	Ideal	Intermediate	1	1	2	Poor	58	61	64	67	70	Married	Married	Married	Divorced+Widowed	74.99	73.43	82.9	81.17	60.68
1041	0	4627	Male	cycle+diploma	Intermediate	Intermediate	Ideal	Ideal	Intermediate	Intermediate	0	2	2	Poor	46	49	52	55	59	Married	Married	Married	Married	76.69	75.1	81.69	72	77.77
1042	0	4195	Female	cycle+diploma	Ideal	Ideal	Intermediate	Ideal	Ideal	Ideal	3	2	5	Ideal	43	45	48	51	54	Married	Married	Married	Married	65.37	64.46	80.45	61.8	60.51
1043	0	4195	Female	cycle+diploma	Ideal	Ideal	Ideal	Ideal	Ideal	Poor	2	3	5	Ideal	20	22	25	28	31	Single	Single	Single	Single	86.22	96.57	94.55	81.51	71.12
1044	0	3771	Male	cycle+diploma	Poor	Intermediate	Ideal	Ideal	Ideal	Ideal	2	2	4	Intermediate	23	27	30	34		Single	Married	Married	Married	81.83	97.37	77.9	75.74
1045	0	2660	Female	cycle+diploma	Poor	Ideal	Intermediate	Ideal	Ideal	Poor	1	2	3	Intermediate	50		58			Married		Married		62.24		66.02
1046	0	5381	Female	cycle+diploma	Poor	Ideal	Ideal	Ideal	Ideal	Ideal	2	3	5	Ideal	41	44		52	56	Married	Married		Married	66.3	72.84		61.37	66.95
1047	0	4068	Female	Higher Diploma	Intermediate	Ideal	Ideal	Intermediate	Ideal	Poor	1	2	3	Intermediate	31	34	39	42		Married	Married	Married	Married	79.81	88.76	75.45	65.83
1048	1	1591	Male	Higher Diploma	Ideal	Ideal	Ideal	Poor	Intermediate	Poor	1	2	3	Intermediate	63	66	69	73		Married	Married	Married	Married	61.78	60.5	54.16	63.44
1049	0	4509	Male	Higher Diploma	Ideal	Ideal	Ideal	Ideal	Ideal	Poor	2	3	5	Ideal	39	42	44	48	51	Married	Married	Married	Married	89.5	98.33	70.61	68.65	74.05
1050	0	2777	Male	cycle+diploma	Ideal	Intermediate	Ideal	Ideal	Intermediate	Ideal	2	2	4	Intermediate	23	27	31			Single	Single	Single		128.6	119.13	106.23
1051	0	4883	Female	cycle+diploma	Intermediate	Intermediate	Ideal	Ideal	Ideal	Ideal	2	2	4	Intermediate	43	47	50	53	57	Married	Married	Married	Married	83.32	93.41	91.46	68.38	66.49
1052	0	5385	Female	cycle+diploma	Ideal	Ideal	Ideal	Ideal	Ideal	Poor	2	3	5	Ideal	21	26	29	32	36	Single	Single	Married	Married	125.96	121.61	106	103.79	113.36
1053	0	5381	Female	cycle+diploma	Ideal	Ideal	Ideal	Ideal	Ideal	Poor	2	3	5	Ideal	20	23	27	31	34	Single	Single	Single	Married	97.93	95.89	93.23	79.81	78.14
1054	1	2664	Female	cycle+diploma	Intermediate	Intermediate	Ideal	Ideal	Ideal	Ideal	2	2	4	Intermediate	37	40	42	45	49	Married	Married	Married	Married	61.38	60.1	65.83	58.02	62.67
1055	1	3080	Female	illiterate+primary	Poor	Intermediate	Poor	Intermediate	Ideal	Poor	1	0	1	Poor	60	63	67	70	74	Married	Divorced+Widowed	Divorced+Widowed	Divorced+Widowed	86.57	72.4	61.98	48.68	47.33
1056	1	636	Male	cycle+diploma	Intermediate	Ideal	Poor	Ideal	Ideal	Ideal	2	2	4	Intermediate	47	50	54	57	61	Single	Married	Married	Married	65.46	56.94	60.18	54.21	45.3
1057	0	5186	Female	cycle+diploma	Ideal	Ideal	Ideal	Ideal	Ideal	Intermediate	2	3	5	Ideal	41	44	48	51	55	Married	Married	Married	Married	94.57	82.74	70.82	69.35	60.09
1058	0	2488	Male	Higher Diploma	Poor	Poor	Poor	Ideal	Ideal	Poor	1	1	2	Poor	43	47	50			Married	Married	Married		92.05	76.16	82.84
1059	0	2488	Female	Higher Diploma	Intermediate	Intermediate	Ideal	Ideal	Ideal	Poor	1	2	3	Intermediate	37	41	43			Married	Married	Married		91.82	66.3	83.32
1060	0	4569	Female	cycle+diploma	Intermediate	Intermediate	Poor	Intermediate	Ideal	Intermediate	1	0	1	Poor	56	60	66	69		Married	Married	Married	Married	83.87	65.1	62.41	69.41
1061	0	3481	Male	cycle+diploma	Ideal	Intermediate	Ideal	Ideal	Ideal	Poor	2	2	4	Intermediate	24		30	33		Single		Single	Single	89.51		77.9	84.03
1062	0	4469	Male	illiterate+primary	Poor	Poor	Ideal	Intermediate	Intermediate	Intermediate	0	1	1	Poor	55	58		64	67	Married	Married		Married	65.36	70.49		75.08	60.07
1063	1	2381	Male	illiterate+primary	Poor	Poor	Intermediate	Intermediate	Ideal	Ideal	2	0	2	Poor	48	53	57	60		Married	Married	Married	Married	68.65	73.01	54.21	57.69
1064	0	2756	Female	cycle+diploma	Intermediate	Poor	Ideal	Intermediate	Ideal	Poor	1	1	2	Poor	50	53	58			Married	Married	Married		91.46	77.67	66.02
1065	0	3514	Male	cycle+diploma	Ideal	Ideal	Intermediate	Ideal	Poor	Ideal	2	2	4	Intermediate	54	57	60	63		Divorced+Widowed	Married	Divorced+Widowed	Divorced+Widowed	80.55	70.99	63.1	68.06
1066	0	3426	Male	Higher Diploma	Ideal	Ideal	Ideal	Ideal	Ideal	Ideal	3	3	6	Ideal	27	31	34	37		Single	Married	Married	Married	97.37	85.22	75.74	81.7
1067	0	4681	Male	cycle+diploma	Ideal	Ideal	Ideal	Ideal	Intermediate	Poor	1	3	4	Intermediate	24				37	Single				89.51				81.7
1068	0	4768	Female	cycle+diploma	Ideal	Ideal	Ideal	Ideal	Ideal	Intermediate	2	3	5	Ideal	37	41	44	46	51	Married	Married	Married	Married	68.19	84.5	82.74	71.83	78.77
1069	0	2557	Male	cycle+diploma	Ideal	Ideal	Ideal	Ideal	Ideal	Ideal	3	3	6	Ideal	27	30	34			Married	Married	Married		72.74	85.82	69.25
1070	1	3410	Female	cycle+diploma	Ideal	Ideal	Ideal	Ideal	Ideal	Poor	2	3	5	Ideal	45		50	52	56	Married		Married	Married	82.16		69.84	78.22	59.67
1071	0	4171	Female	cycle+diploma	Poor	Intermediate	Ideal	Ideal	Ideal	Ideal	2	2	4	Intermediate	52	55	58	61	63	Married	Married	Married	Married	90.19	76.59	86.47	64.64	63.74
1072	1	1617	Female	illiterate+primary	Intermediate	Ideal	Poor	Intermediate	Ideal	Ideal	2	1	3	Intermediate	62	65	68	71	74	Divorced+Widowed	Divorced+Widowed	Divorced+Widowed	Divorced+Widowed	64.19	62.85	54.84	48.34	47.33
1073	1	2953	Female	cycle+diploma	Intermediate	Poor	Poor	Ideal	Ideal	Poor	1	1	2	Poor	62	64	67	72		Divorced+Widowed	Divorced+Widowed	Divorced+Widowed	Divorced+Widowed	64.19	63.3	70.4	59.84
1074	0	5021	Female	Higher Diploma	Ideal	Poor	Poor	Poor	Ideal	Ideal	3	0	3	Intermediate	51	54	57	60	64	Married	Married	Married	Married	69.35	67.9	66.49	65.1	63.3
1075	0	5172	Male	cycle+diploma	Poor	Ideal	Ideal	Ideal	Poor	Intermediate	0	3	3	Intermediate	44	48			58	Married	Married			71.94	68.65			63.99
1076	1	3678	Female	cycle+diploma	Poor	Ideal	Intermediate	Intermediate	Poor	Poor	0	1	1	Poor	41	44	49		54	Married	Married	Married		74.39	64.92	62.67		49.45
1077	0	3829	Female	cycle+diploma	Intermediate	Intermediate	Ideal	Ideal	Ideal	Poor	1	2	3	Intermediate	41	44	48	52		Married	Married	Married	Married	97.43	95.4	70.82	78.22
1078	0	2594	Female	Higher Diploma	Ideal	Ideal	Ideal	Ideal	Ideal	Ideal	3	3	6	Ideal	41			48		Married			Married	74.39			70.82
1079	1	975	Female	cycle+diploma	Intermediate	Ideal	Intermediate	Ideal	Ideal	Ideal	2	2	4	Intermediate	61	66	69	69	73	Married	Divorced+Widowed	Married	Divorced+Widowed	64.64	50.07	54.46	54.46	52.95
1080	0	3721	Female	illiterate+primary	Intermediate	Intermediate	Intermediate	Ideal	Ideal	Ideal	2	1	3	Intermediate	58	62		68		Divorced+Widowed	Divorced+Widowed		Divorced+Widowed	80.35	84.07		69.9
1081	0	5686	Female	Higher Diploma	Ideal	Ideal	Ideal	Ideal	Ideal	Ideal	3	3	6	Ideal	25	30	33	36	40	Married	Married	Married	Married	74.18	80.37	78.7	87.52	76.77
1082	0	4089	Male	illiterate+primary	Ideal	Intermediate	Ideal	Ideal	Poor	Poor	1	2	3	Intermediate	44	49	52	56		Married	Divorced+Widowed	Married	Married	96.96	102.07	81.69	89.12
1083	0	1371	Male	cycle+diploma	Poor	Intermediate	Intermediate	Ideal	Ideal	Ideal	2	1	3	Intermediate	22	26				Married	Married			111.81	88.26
1084	0	4943	Female	cycle+diploma	Intermediate	Ideal	Intermediate	Ideal	Ideal	Intermediate	1	2	3	Intermediate	38		44	48	51	Married		Divorced+Widowed	Divorced+Widowed	99.51		82.74	92.76	78.77
1085	0	5025	Male	Higher Diploma	Ideal	Intermediate	Intermediate	Ideal	Ideal	Ideal	3	1	4	Intermediate	41	44	49	52	55	Married	Married	Married	Married	90.23	77.78	75.1	66.75	65.36
1086	0	1937	Female	cycle+diploma	Poor	Intermediate	Ideal	Ideal	Ideal	Intermediate	1	2	3	Intermediate	35	38	41			Married	Married	Married		77.6	75.98	84.5
1087	0	3059	Female	cycle+diploma	Intermediate	Ideal	Ideal	Intermediate	Ideal	Ideal	2	2	4	Intermediate	37	40	45			Married	Married	Married		76.51	85.1	64.46
1088	1	2037	Male	Higher Diploma	Intermediate	Poor	Intermediate	Ideal	Ideal	Ideal	2	1	3	Intermediate	47	51	55		60	Married	Married	Married		76.16	67.22	59.75		63.1
1089	0	2888	Female	cycle+diploma	Poor	Ideal	Intermediate	Ideal	Ideal	Ideal	2	2	4	Intermediate	43			50		Married			Married	73.36			62.24
1090	0	4655	Female	cycle+diploma	Intermediate	Ideal	Ideal	Ideal	Ideal	Poor	1	3	4	Intermediate	29		33		41	Married		Married		80.94		78.7		74.39
1091	1	2778	Female	cycle+diploma	Ideal	Ideal	Ideal	Ideal	Ideal	Poor	2	3	5	Ideal	37	40	43	47	50	Single	Single	Single	Single	85.76	74.92	73.36	57.21	62.24
1092	1	1776	Female	illiterate+primary	Ideal	Ideal	Intermediate	Ideal	Ideal	Intermediate	2	2	4	Intermediate	58	61	65	69	73	Married	Married	Married	Married	66.02	73.43	56.01	44.5	40.61
1093	0	2363	Female	cycle+diploma	Intermediate	Intermediate	Ideal	Ideal	Ideal	Poor	1	2	3	Intermediate	32	35	38			Single	Single	Single		79.25	77.6	67.71
1094	0	3438	Male	illiterate+primary	Ideal	Intermediate	Ideal	Ideal	Ideal	Ideal	3	2	5	Ideal	59	62	65	68		Married	Married	Married	Married	87.26	93.16	67.11	73
1095	0	3493	Female	illiterate+primary	Poor	Ideal	Intermediate	Ideal	Poor	Poor	0	2	2	Poor	54	58	61	64		Married	Married	Married	Married	88.93	74.99	73.43	63.3
1096	0	3574	Male	cycle+diploma	Ideal	Ideal	Ideal	Ideal	Poor	Poor	1	3	4	Intermediate	20			30		Single			Married	114.77			116.64
1097	1	4578	Male	Higher Diploma	Ideal	Ideal	Intermediate	Poor	Intermediate	Poor	1	1	2	Poor	43	46	49	54	57	Married	Married	Married	Married	97.64	76.69	68.17	65.82	58.92
1098	0	5016	Female	cycle+diploma	Ideal	Ideal	Ideal	Ideal	Ideal	Ideal	3	3	6	Ideal	35	38	41	44	49	Married	Married	Married	Married	101.63	86.3	74.39	64.92	62.67
1099	1	4109	Female	cycle+diploma	Poor	Ideal	Ideal	Ideal	Ideal	Poor	1	3	4	Intermediate	40	43	47	49	54	Married	Married	Married	Married	98.12	73.36	71.32	62.67	56.16
1100	1	4463	Female	cycle+diploma	Intermediate	Ideal	Ideal	Ideal	Ideal	Poor	1	3	4	Intermediate	39	43	46	49	52	Married	Married	Married	Married	63.72	65.37	81.58	70.33	55.24
1101	0	5389	Female	cycle+diploma	Poor	Ideal	Ideal	Intermediate	Ideal	Ideal	2	2	4	Intermediate	37	41	44		52	Divorced+Widowed	Divorced+Widowed	Divorced+Widowed		100.21	97.43	95.4		90.19
1102	0	4806	Male	Higher Diploma	Intermediate	Ideal	Ideal	Ideal	Ideal	Poor	1	3	4	Intermediate	47	50	54	57	60	Married	Married	Married	Married	84.61	82.84	80.55	78.87	77.22
1103	0	4806	Female	cycle+diploma	Intermediate	Ideal	Ideal	Ideal	Ideal	Poor	1	3	4	Intermediate	37	40	44	47	50	Married	Married	Married	Married	86.91	85.1	107.17	93.41	79.32
1104	0	4589	Male	cycle+diploma	Ideal	Ideal	Ideal	Ideal	Ideal	Intermediate	2	3	5	Ideal	20	23	26	29	33	Single	Single	Married	Single	125.13	122.52	98.05	86.42	104.75
1105	0	4000	Female	illiterate+primary	Poor	Ideal	Intermediate	Poor	Ideal	Poor	1	1	2	Poor	51	53	56	59	62	Divorced+Widowed	Divorced+Widowed	Divorced+Widowed	Married	90.82	89.56	66.95	74.46	72.91
1106	0	3999	Female	Higher Diploma	Ideal	Ideal	Ideal	Ideal	Ideal	Ideal	3	3	6	Ideal	35	38	40	43	46	Married	Married	Married	Married	101.63	99.51	74.92	73.36	64.01
1107	0	4021	Male	illiterate+primary	Poor	Poor	Ideal	Ideal	Poor	Ideal	1	2	3	Intermediate	58	61	64	67	69	Married	Married	Married	Married	78.31	69.02	67.59	66.18	65.25
1108	1	3073	Female	illiterate+primary	Poor	Ideal	Ideal	Intermediate	Ideal	Ideal	2	2	4	Intermediate	52	55	58	62	65	Married	Married	Married	Married	66.45	76.59	74.99	57.2	62.85
1109	0	3203	Female	cycle+diploma	Ideal	Ideal	Ideal	Ideal	Ideal	Intermediate	2	3	5	Ideal	22	26	31			Single	Married	Married		88.21	93.89	79.81
1110	0	3997	Female	cycle+diploma	Ideal	Ideal	Ideal	Ideal	Ideal	Poor	2	3	5	Ideal	20	23	25	28	31	Single	Married	Married	Married	112.92	110.57	94.55	92.58	104.52
1111	0	4731	Female	cycle+diploma	Intermediate	Intermediate	Ideal	Ideal	Ideal	Intermediate	1	2	3	Intermediate	53	57	59	62	66	Divorced+Widowed	Divorced+Widowed	Divorced+Widowed	Divorced+Widowed	80.92	66.49	74.46	64.19	62.41
1112	0	1112	Male	cycle+diploma	Intermediate	Intermediate	Ideal	Ideal	Intermediate	Intermediate	0	2	2	Poor	26	29				Married	Married			80.12	86.42
1113	0	2349	Male	cycle+diploma	Poor	Poor	Intermediate	Poor	Intermediate	Ideal	1	0	1	Poor	50	53	56			Married	Married	Married		92.96	81.11	71.49
1114	0	3653	Female	Higher Diploma	Ideal	Ideal	Ideal	Ideal	Ideal	Poor	2	3	5	Ideal	24	27	30	34		Single	Single	Single	Single	100.6	107.5	118.24	102.34
1115	0	3297	Female	Higher Diploma	Ideal	Ideal	Ideal	Ideal	Ideal	Intermediate	2	3	5	Ideal	35		40	44		Married		Married	Married	88.14		74.92	72.84
1116	0	3096	Female	cycle+diploma	Ideal	Intermediate	Ideal	Ideal	Ideal	Ideal	3	2	5	Ideal	46	49	54			Married	Married	Married		64.01	79.88	67.9
1117	0	2176	Female	Higher Diploma	Poor	Poor	Ideal	Ideal	Ideal	Poor	1	2	3	Intermediate	43	45	49			Married	Married	Married		65.37	94.73	62.67
1118	0	2176	Male	cycle+diploma	Intermediate	Ideal	Intermediate	Intermediate	Ideal	Poor	1	1	2	Poor	43	46	49			Married	Married	Married		78.33	76.69	83.43
1119	0	3690	Female	illiterate+primary	Poor	Ideal	Ideal	Ideal	Ideal	Ideal	2	3	5	Ideal	42	45	48	52		Married	Married	Married	Married	85.05	82.16	70.82	78.22
1120	0	3611	Male	cycle+diploma	Ideal	Intermediate	Ideal	Ideal	Ideal	Ideal	3	2	5	Ideal	23		28	33		Single		Single	Single	81.83		79	69.74
1121	0	5334	Female	cycle+diploma	Intermediate	Intermediate	Ideal	Ideal	Ideal	Poor	1	2	3	Intermediate	37	40	44	47	52	Married	Married	Married	Married	86.91	85.1	72.84	71.32	68.04
1122	1	1724	Female	illiterate+primary	Poor	Poor	Poor	Intermediate	Ideal	Intermediate	1	0	1	Poor	53	56	60			Divorced+Widowed	Married	Divorced+Widowed		68.38	66.95	58.01
1123	0	4826	Male	cycle+diploma	Intermediate	Intermediate	Intermediate	Ideal	Ideal	Ideal	2	1	3	Intermediate	28		34		41	Married		Married		87.03		75.74		65.93
1124	0	2893	Male	cycle+diploma	Intermediate	Intermediate	Ideal	Ideal	Poor	Intermediate	0	2	2	Poor	35	40		43		Married	Married		Married	82.86	80		71.1
1125	0	4949	Female	cycle+diploma	Ideal	Ideal	Ideal	Ideal	Ideal	Ideal	3	3	6	Ideal	35		41	44	49	Married		Married	Married	88.14		109.45	82.74	79.88
1126	0	4438	Female	Higher Diploma	Ideal	Intermediate	Ideal	Ideal	Ideal	Poor	2	2	4	Intermediate	42	45	48		54	Married	Married	Married		73.87	64.46	70.82		60.51
1127	0	4395	Male	cycle+diploma	Poor	Ideal	Intermediate	Intermediate	Poor	Poor	0	1	1	Poor	47	50	53	55	59	Married	Married	Married	Married	76.16	82.84	66.28	72	70
1128	0	4200	Female	cycle+diploma	Poor	Poor	Ideal	Ideal	Ideal	Poor	1	2	3	Intermediate	44	47	50		56	Married	Married	Married		82.74	81.01	62.24		66.95
1129	1	1496	Female	cycle+diploma	Ideal	Ideal	Ideal	Ideal	Ideal	Poor	2	3	5	Ideal	53	56	59	62	67	Married	Married	Married	Married	60.94	66.95	52.59	51.49	49.72
1130	0	4233	Male	cycle+diploma	Intermediate	Poor	Intermediate	Ideal	Ideal	Poor	1	1	2	Poor	42	46	48	51	54	Married	Married	Married	Married	87.63	76.69	84.01	74.05	80.55
1131	0	4313	Female	cycle+diploma	Poor	Ideal	Ideal	Ideal	Ideal	Ideal	2	3	5	Ideal	51	55	57	63		Married	Married	Married	Married	77.72	76.59	87.08	72.4
1132	0	5082	Male	cycle+diploma	Intermediate	Ideal	Ideal	Ideal	Intermediate	Ideal	1	3	4	Intermediate	44	48	51	54	58	Married	Single	Married	Married	77	84.01	82.26	72.5	63.99
1133	0	4416	Male	cycle+diploma	Ideal	Ideal	Ideal	Ideal	Intermediate	Intermediate	1	3	4	Intermediate	21	26		34		Single	Married		Married	88.73	110.03		92.7
1134	0	5441	Female	illiterate+primary	Intermediate	Intermediate	Poor	Intermediate	Ideal	Poor	1	0	1	Poor	54	58	62	65	69	Married	Married	Married	Married	77.13	86.47	84.07	71.39	80.04
1135	0	4996	Female	cycle+diploma	Ideal	Intermediate	Ideal	Ideal	Ideal	Ideal	3	2	5	Ideal	35	39		44	49	Married	Married		Married	77.6	85.7		72.84	79.88
1136	1	607	Male	illiterate+primary	Intermediate	Intermediate	Ideal	Intermediate	Ideal	Ideal	2	1	3	Intermediate	54	57	61	64	67	Divorced+Widowed	Married	Married	Divorced+Widowed	61.77	58.92	57.29	56.09	46.74
1137	0	4871	Female	cycle+diploma	Poor	Poor	Ideal	Ideal	Ideal	Intermediate	1	2	3	Intermediate	39	43	46	49	53	Divorced+Widowed	Married	Married	Divorced+Widowed	75.45	83.32	64.01	79.88	68.38
1138	0	3680	Male	cycle+diploma	Intermediate	Ideal	Ideal	Ideal	Poor	Ideal	1	3	4	Intermediate	23	27	30	33		Married	Married	Married	Married	80.33	79.56	77.9	84.03
1139	1	1550	Female	illiterate+primary	Ideal	Intermediate	Intermediate	Poor	Ideal	Poor	2	0	2	Poor	62	64	67	71	74	Married	Married	Married		72.91	63.3	55.23	53.7	47.33
1140	0	4144	Male	Higher Diploma	Intermediate	Ideal	Intermediate	Ideal	Ideal	Poor	1	2	3	Intermediate	40	43	45	49	51	Married	Married	Married	Married	80	87.02	85.8	62.33	67.22
1141	0	4144	Female	cycle+diploma	Ideal	Ideal	Ideal	Ideal	Ideal	Ideal	3	3	6	Ideal	30	33	36	39	42	Married	Married	Married	Married	91.29	89.39	100.92	75.45	73.87
1142	0	3315	Female	illiterate+primary	Intermediate	Ideal	Poor	Ideal	Ideal	Ideal	2	2	4	Intermediate	56	58	61	65	70	Married	Married	Married	Married	76.05	74.99	84.66	62.85
1143	0	3067	Female	cycle+diploma	Intermediate	Ideal	Intermediate	Ideal	Ideal	Ideal	2	2	4	Intermediate	27	29	32	35	40	Married	Married	Married	Married	82.08	106	79.25	77.6
1144	0	2661	Female	cycle+diploma	Intermediate	Intermediate	Intermediate	Ideal	Ideal	Poor	1	1	2	Poor	22	25	29			Single	Married	Married		85.02	94.55	72.13
1145	1	2866	Female	illiterate+primary	Poor	Intermediate	Poor	Poor	Ideal	Ideal	2	0	2	Poor	47	50	54	56	59	Married	Married	Married	Divorced+Widowed	81.01	79.32	67.9	59.67	43.65
1146	0	4218	Male	cycle+diploma	Poor	Ideal	Ideal	Ideal	Intermediate	Poor	0	3	3	Intermediate	44	46	49	52	55	Married	Married	Married	Married	77.78	76.69	75.1	73.53	79.98
1147	1	560	Female	cycle+diploma	Intermediate	Intermediate	Poor	Intermediate	Ideal	Poor	1	0	1	Poor	55	59	61	65	68	Married	Married	Married	Married	67.43	58.42	64.64	56.01	54.84
1148	0	3637	Female	cycle+diploma	Ideal	Ideal	Intermediate	Ideal	Ideal	Poor	2	2	4	Intermediate	22	25	28	31		Single	Single	Married	Married	85.02	94.55	81.51	90.65
1149	1	484	Female	illiterate+primary	Poor	Intermediate	Poor	Poor	Ideal	Ideal	2	0	2	Poor	62	65	68	71	74	Married	Married	Divorced+Widowed	Divorced+Widowed	64.19	45.77	61.54	36.91	21.55
1150	0	4323	Female	cycle+diploma	Poor	Intermediate	Ideal	Poor	Ideal	Ideal	2	1	3	Intermediate	32	35	39	44		Married	Married	Married	Married	85.41	77.6	98.81	72.84
1151	1	2771	Female	illiterate+primary	Intermediate	Ideal	Intermediate	Ideal	Ideal	Intermediate	1	2	3	Intermediate	64	67	70	74		Married	Married	Married	Divorced+Widowed	71.89	70.4	68.93	59
1152	1	1233	Female	cycle+diploma	Intermediate	Intermediate	Ideal	Ideal	Ideal	Intermediate	1	2	3	Intermediate	35		42	45		Married		Married	Married	77.6		59.26	64.46
1153	0	5082	Female	cycle+diploma	Intermediate	Ideal	Poor	Ideal	Ideal	Ideal	2	2	4	Intermediate	43	46	49	52	57	Married	Married	Married	Married	82.22	81.58	79.88	78.22	66.49
1154	0	4353	Female	cycle+diploma	Ideal	Ideal	Ideal	Ideal	Ideal	Ideal	3	3	6	Ideal	42	46	50	54		Married	Married	Married	Married	89.91	81.58	79.32	67.9
1155	0	3067	Female	cycle+diploma	Intermediate	Ideal	Ideal	Ideal	Ideal	Poor	1	3	4	Intermediate	44	48		52		Married	Married		Married	72.84	63.12		78.22
1156	0	4772	Female	cycle+diploma	Ideal	Ideal	Intermediate	Ideal	Ideal	Poor	2	2	4	Intermediate	40	44	47	50	53	Single	Single	Single	Married	87.44	82.74	93.41	79.32	77.67
1157	0	2401	Female	Higher Diploma	Ideal	Ideal	Ideal	Ideal	Ideal	Intermediate	2	3	5	Ideal	23	27	30			Married	Married	Married		95.89	107.5	80.37
1158	0	4555	Female	cycle+diploma	Intermediate	Ideal	Ideal	Ideal	Ideal	Intermediate	1	3	4	Intermediate	45	48	51	54	57	Married	Married	Married	Married	64.46	70.82	61.8	60.51	66.49
1159	0	4804	Female	cycle+diploma	Poor	Intermediate	Intermediate	Poor	Ideal	Ideal	2	0	2	Poor	56	60	63	66	70	Married	Married	Married	Married	83.87	73.94	72.4	62.41	79.48
1160	1	4511	Male	cycle+diploma	Intermediate	Intermediate	Ideal	Ideal	Ideal	Poor	1	2	3	Intermediate	50	54	58	61	65	Married	Married	Married	Married	82.84	80.55	63.99	69.02	53.84
1161	0	5207	Female	cycle+diploma	Poor	Ideal	Intermediate	Ideal	Ideal	Intermediate	1	2	3	Intermediate	40	44	48	51	55	Married	Married	Married	Married	98.12	95.4	70.82	78.77	62.84
1162	0	4968	Male	cycle+diploma	Ideal	Intermediate	Intermediate	Ideal	Ideal	Ideal	3	1	4	Intermediate	20	23	27	30	34	Single	Single	Single	Married	125.13	100.14	79.56	77.9	74.36
1163	0	5051	Male	Higher Diploma	Ideal	Intermediate	Intermediate	Ideal	Ideal	Poor	2	1	3	Intermediate	50	55	58	61	64	Married	Married	Married	Married	77.69	65.36	70.49	62.66	67.59
1164	0	5175	Male	Higher Diploma	Poor	Intermediate	Ideal	Ideal	Poor	Ideal	1	2	3	Intermediate	36	39		47	51	Married	Married		Married	91.4	80.56		84.61	92.31
1165	0	4803	Female	cycle+diploma	Poor	Intermediate	Ideal	Ideal	Ideal	Intermediate	1	2	3	Intermediate	33	36	39	41	46	Married	Married	Married	Married	78.7	100.92	75.45	74.39	64.01
1166	0	1224	Female	Higher Diploma	Intermediate	Intermediate	Ideal	Ideal	Ideal	Intermediate	1	2	3	Intermediate	42	46				Single	Single			83.91	81.58
1167	0	3120	Female	cycle+diploma	Intermediate	Ideal	Intermediate	Ideal	Ideal	Poor	1	2	3	Intermediate	22	25	28	31		Single	Single	Married	Married	68.2	94.55	92.58	79.81
1168	0	3117	Female	cycle+diploma	Poor	Ideal	Ideal	Ideal	Ideal	Ideal	2	3	5	Ideal	37	40	43	45		Married	Married	Married	Married	68.19	66.76	65.37	64.46
1169	0	2796	Female	illiterate+primary	Poor	Intermediate	Ideal	Ideal	Ideal	Ideal	2	2	4	Intermediate	41	46	49			Married	Married	Married		64.87	81.58	70.33
1170	0	2796	Female	cycle+diploma	Ideal	Ideal	Ideal	Ideal	Ideal	Poor	2	3	5	Ideal	21	25	28			Single	Married	Married		88.83	109.02	81.51
1171	0	2541	Male	cycle+diploma	Poor	Poor	Poor	Ideal	Ideal	Poor	1	1	2	Poor	42	46	49			Married	Married	Married		71.6	76.69	68.17
1172	1	3769	Male	illiterate+primary	Poor	Intermediate	Ideal	Ideal	Ideal	Poor	1	2	3	Intermediate	47	51	54		61	Married	Married	Married		69.13	61.46	72.5		58.29
1173	0	3478	Male	cycle+diploma	Poor	Ideal	Intermediate	Ideal	Ideal	Intermediate	1	2	3	Intermediate	26	29	32	35		Married	Married	Married	Married	98.05	107.74	105.49	92.05
1174	1	2994	Female	illiterate+primary	Ideal	Ideal	Poor	Ideal	Ideal	Ideal	3	2	5	Ideal	64	67	70	74		Divorced+Widowed	Divorced+Widowed	Divorced+Widowed	Divorced+Widowed	72.87	61.98	60.68	42.96
1175	0	4363	Female	illiterate+primary	Poor	Intermediate	Intermediate	Intermediate	Ideal	Poor	1	0	1	Poor	46	49	52	55	58	Married	Married	Married	Married	81.58	70.33	90.19	67.43	66.02
1176	1	3831	Male	illiterate+primary	Intermediate	Poor	Ideal	Ideal	Ideal	Ideal	2	2	4	Intermediate	53	56	60	62	65	Married	Married	Married	Married	81.11	64.9	77.22	62.22	55.7
1177	0	4480	Male	cycle+diploma	Ideal	Ideal	Ideal	Ideal	Intermediate	Ideal	2	3	5	Ideal	26	29		34	38	Married	Married		Married	98.05	96.01		83.44	73.65
1178	0	4597	Female	cycle+diploma	Ideal	Ideal	Ideal	Ideal	Ideal	Ideal	3	3	6	Ideal	22	25	28		34	Single	Single	Married		96.57	83.24	92.58		78.14
1179	0	4535	Male	cycle+diploma	Ideal	Ideal	Ideal	Ideal	Ideal	Ideal	3	3	6	Ideal	54	56	59	63	66	Married	Married	Married	Married	80.55	79.42	63.54	68.06	60.5
1180	0	4550	Female	cycle+diploma	Ideal	Ideal	Ideal	Ideal	Ideal	Poor	2	3	5	Ideal	24	27	30	33	37	Single	Single	Single	Single	95.22	93.23	91.29	70.13	86.91
1181	0	4742	Female	illiterate+primary	Intermediate	Poor	Ideal	Ideal	Ideal	Intermediate	1	2	3	Intermediate	44	48	50	53	57	Married	Married	Married	Married	89.94	80.45	79.32	68.38	87.08
1182	0	4742	Female	Higher Diploma	Intermediate	Ideal	Ideal	Ideal	Ideal	Ideal	2	3	5	Ideal	21	25	28	31	34	Single	Divorced+Widowed	Divorced+Widowed	Divorced+Widowed	92.27	74.18	72.64	64.02	78.14
1183	0	3206	Female	cycle+diploma	Poor	Intermediate	Ideal	Poor	Ideal	Intermediate	1	1	2	Poor	35	38	41	44		Married	Married	Married	Married	77.6	86.3	84.5	64.92
1184	0	5247	Male	Higher Diploma	Intermediate	Ideal	Intermediate	Ideal	Ideal	Ideal	2	2	4	Intermediate	46	49	52	56	60	Married	Married	Married	Divorced+Widowed	85.2	75.1	91.66	71.49	77.22
1185	0	976	Female	cycle+diploma	Intermediate	Intermediate	Ideal	Ideal	Ideal	Ideal	2	2	4	Intermediate	42	45				Married	Married			65.83	82.16
1186	0	3785	Male	cycle+diploma	Ideal	Ideal	Ideal	Ideal	Ideal	Ideal	3	3	6	Ideal	55	59	62	65		Married	Married	Married	Married	89.75	87.26	85.44	91.22
1187	0	4963	Male	cycle+diploma	Ideal	Intermediate	Intermediate	Ideal	Poor	Ideal	2	1	3	Intermediate	48	53	55	58	62	Married	Married	Married	Married	84.01	91.02	89.75	78.31	62.22
1188	0	4963	Female	cycle+diploma	Intermediate	Ideal	Ideal	Ideal	Ideal	Ideal	2	3	5	Ideal	43	46	50	53	57	Married	Married	Married	Married	65.37	71.83	79.32	68.38	66.49
1189	0	4573	Male	cycle+diploma	Ideal	Intermediate	Intermediate	Ideal	Ideal	Intermediate	2	1	3	Intermediate	21	23	27	30	34	Single	Single	Single	Single	91.42	112.37	109.26	95.34	92.7
1190	1	2873	Female	illiterate+primary	Intermediate	Intermediate	Ideal	Ideal	Ideal	Intermediate	1	2	3	Intermediate	48	51	54	57	60	Married	Married	Married	Married	80.45	69.35	60.51	59.25	65.1
1191	0	1170	Female	Higher Diploma	Ideal	Ideal	Ideal	Ideal	Ideal	Intermediate	2	3	5	Ideal	29	32				Married	Married			80.94	90.02
1192	0	4768	Male	cycle+diploma	Ideal	Ideal	Ideal	Ideal	Ideal	Poor	2	3	5	Ideal	20	24	29		33	Single	Single	Single		83.57	89.51	71.73		76.28
1193	1	3400	Female	cycle+diploma	Intermediate	Ideal	Ideal	Ideal	Ideal	Poor	1	3	4	Intermediate	38	42	44		51	Married	Married	Married		67.71	73.87	72.84		55.63
1194	1	1804	Female	cycle+diploma	Poor	Intermediate	Ideal	Ideal	Ideal	Poor	1	2	3	Intermediate	43	45		50		Married	Married		Married	65.37	64.46		56.02
1195	0	4439	Female	illiterate+primary	Poor	Intermediate	Ideal	Ideal	Ideal	Ideal	2	2	4	Intermediate	53	56	59	62	65	Married	Married	Married	Married	68.38	76.05	85.86	72.91	62.85
1196	0	4956	Male	cycle+diploma	Intermediate	Ideal	Ideal	Intermediate	Poor	Ideal	1	2	3	Intermediate	42	45	49	52	56	Married	Married	Married	Married	110.3	96.28	102.07	81.69	89.12
1197	0	4956	Female	illiterate+primary	Poor	Ideal	Ideal	Ideal	Ideal	Ideal	2	3	5	Ideal	39	42	46	49	52	Married	Married	Married	Married	106.83	73.87	81.58	70.33	68.86
1198	0	3781	Male	cycle+diploma	Ideal	Ideal	Intermediate	Ideal	Ideal	Ideal	3	2	5	Ideal	28	33	36	39		Married	Married	Married	Married	96.69	84.03	82.28	89.5
1199	0	3775	Female	Higher Diploma	Intermediate	Ideal	Ideal	Ideal	Ideal	Poor	1	3	4	Intermediate	24	29	32	35		Married	Married	Married	Married	83.83	91.93	79.25	88.14
1200	0	3500	Female	Higher Diploma	Ideal	Ideal	Ideal	Ideal	Ideal	Intermediate	2	3	5	Ideal	41	45	47	51		Married	Married	Married	Married	74.39	82.16	93.41	69.35
1201	0	5404	Female	cycle+diploma	Intermediate	Ideal	Ideal	Ideal	Ideal	Poor	1	3	4	Intermediate	30	34	39	42	45	Married	Married	Married	Married	103.69	88.76	75.45	73.87	72.33
1202	0	4943	Male	cycle+diploma	Intermediate	Intermediate	Ideal	Poor	Poor	Ideal	1	1	2	Poor	37	40	44	47	51	Married	Married	Married	Married	93.85	88.87	77.78	63.21	82.26
1203	0	4942	Female	cycle+diploma	Ideal	Ideal	Ideal	Ideal	Ideal	Ideal	3	3	6	Ideal	33	36	39	43	46	Married	Married	Married	Married	104.64	87.52	85.7	73.36	81.58
1204	0	1280	Female	cycle+diploma	Ideal	Ideal	Ideal	Ideal	Ideal	Intermediate	2	3	5	Ideal	25	29				Married	Married			112.41	106
1205	0	4694	Female	cycle+diploma	Intermediate	Ideal	Ideal	Ideal	Ideal	Poor	1	3	4	Intermediate	23	28		36		Married	Married		Married	87.59	92.58		77.05
1206	1	690	Female	illiterate+primary	Poor	Ideal	Ideal	Intermediate	Ideal	Ideal	2	2	4	Intermediate	60	64	67	70	73	Married	Married	Married	Married	80.38	56.41	55.23	54.08	47.66
1207	0	4595	Female	Higher Diploma	Intermediate	Ideal	Ideal	Ideal	Ideal	Ideal	2	3	5	Ideal	33	35	38	42	45	Married	Married	Married	Married	78.7	88.14	75.98	73.87	72.33
1208	0	4597	Male	Higher Diploma	Intermediate	Ideal	Ideal	Ideal	Poor	Poor	0	3	3	Intermediate	34	38	40	43	47	Married	Married	Married	Married	92.7	90.13	80	78.33	84.61
1209	1	580	Female	cycle+diploma	Intermediate	Poor	Intermediate	Intermediate	Ideal	Poor	1	0	1	Poor	61	65	68			Divorced+Widowed	Divorced+Widowed	Married		80.98	56.01	69.9
1210	0	2556	Male	cycle+diploma	Ideal	Ideal	Ideal	Ideal	Ideal	Ideal	3	3	6	Ideal	32	36	39			Single	Single	Single		109.45	91.4	100.43
1211	0	4542	Male	Higher Diploma	Poor	Ideal	Intermediate	Ideal	Ideal	Ideal	2	2	4	Intermediate	44	47	50	53	56	Married	Married	Married	Married	86.41	84.61	67.69	73.01	71.49
1212	1	4348	Female	cycle+diploma	Intermediate	Ideal	Ideal	Ideal	Ideal	Ideal	2	3	5	Ideal	36	40	43	46	50	Married	Married	Married	Married	97.95	85.1	83.32	71.83	56.02
1213	0	3979	Female	illiterate+primary	Intermediate	Ideal	Ideal	Ideal	Ideal	Poor	1	3	4	Intermediate	53	57	61	64		Married	Married	Married	Married	68.38	75.52	64.64	63.3
1214	0	2297	Male	cycle+diploma	Ideal	Ideal	Ideal	Ideal	Ideal	Ideal	3	3	6	Ideal	29		35			Married		Married		86.42		75.21
1215	0	4018	Female	Higher Diploma	Intermediate	Ideal	Intermediate	Ideal	Ideal	Poor	1	2	3	Intermediate	26		32	37		Married		Married	Married	82.66		90.02	76.51
1216	0	3586	Female	cycle+diploma	Ideal	Ideal	Ideal	Ideal	Ideal	Poor	2	3	5	Ideal	20	23	27	30		Single	Single	Single	Single	97.93	95.89	82.08	80.37
1217	0	4897	Male	cycle+diploma	Intermediate	Ideal	Intermediate	Ideal	Ideal	Intermediate	1	2	3	Intermediate	30	33	37	40	43	Single	Single	Married	Married	71.23	69.74	62.38	66.39	71.1
1218	0	4413	Male	cycle+diploma	Intermediate	Intermediate	Ideal	Ideal	Intermediate	Poor	0	2	2	Poor	26	29	32	35	38	Married	Married	Married	Married	80.12	71.73	64.61	68.77	67.33
1219	0	3570	Female	illiterate+primary	Poor	Intermediate	Intermediate	Intermediate	Poor	Ideal	1	0	1	Poor	52	56	59	62		Divorced+Widowed	Divorced+Widowed	Divorced+Widowed	Divorced+Widowed	68.86	76.05	85.86	64.19
1220	0	4680	Male	cycle+diploma	Intermediate	Ideal	Intermediate	Intermediate	Poor	Poor	0	1	1	Poor	37	40	43	46	50	Divorced+Widowed	Married	Married	Married	67.81	88.87	87.02	76.69	61.89
1221	0	4925	Female	cycle+diploma	Ideal	Ideal	Ideal	Ideal	Ideal	Poor	2	3	5	Ideal	33	36	39	42	47	Married	Single	Single	Single	70.13	87.52	98.81	83.91	81.01
1222	0	4976	Female	cycle+diploma	Poor	Intermediate	Intermediate	Intermediate	Ideal	Intermediate	1	0	1	Poor	32	35	39	42	46	Single	Single	Single	Single	76.47	77.6	85.7	96.75	81.58
1223	0	4125	Female	cycle+diploma	Ideal	Ideal	Ideal	Ideal	Ideal	Poor	2	3	5	Ideal	51	55	59	62		Single	Single	Single	Single	78.77	76.59	65.56	72.91
1224	0	4704	Male	Higher Diploma	Ideal	Ideal	Ideal	Ideal	Ideal	Poor	2	3	5	Ideal	25	29	32	35	38	Single	Single	Married	Married	110.81	96.01	76.82	92.05	101.14
1225	1	2735	Male	cycle+diploma	Intermediate	Ideal	Ideal	Ideal	Ideal	Poor	1	3	4	Intermediate	61	64	67	70		Married	Married	Married	Married	69.02	67.59	60.07	58.82
1226	0	4992	Female	Higher Diploma	Intermediate	Ideal	Intermediate	Ideal	Ideal	Ideal	2	2	4	Intermediate	30	34	37	41	44	Married	Married	Married	Married	99.23	102.34	86.91	74.39	72.84
1227	0	4324	Male	Higher Diploma	Intermediate	Ideal	Intermediate	Ideal	Intermediate	Poor	0	2	2	Poor	51	54	57	60	63	Married	Married	Married	Married	82.26	98.54	88.5	86.65	75.61
1228	0	5237	Male	Higher Diploma	Ideal	Ideal	Ideal	Ideal	Poor	Ideal	2	3	5	Ideal	22	26	30	33	36	Single	Single	Single	Single	88.98	73.26	65.53	69.74	68.29
1229	1	236	Female	cycle+diploma	Poor	Intermediate	Intermediate	Poor	Ideal	Ideal	2	0	2	Poor	62	63	66	70	74	Married	Married	Married	Married	72.91	56.8	62.41	54.08	27.16
1230	0	4065	Male	Higher Diploma	Ideal	Ideal	Intermediate	Poor	Ideal	Poor	2	1	3	Intermediate	37	40	45	48		Married	Married	Married	Married	81.7	80	85.8	75.62
1231	0	3759	Female	illiterate+primary	Poor	Intermediate	Poor	Ideal	Ideal	Poor	1	1	2	Poor	54	58	61	65		Married	Married	Married	Married	71.34	66.02	84.66	71.39
1232	0	3876	Female	cycle+diploma	Poor	Ideal	Ideal	Ideal	Ideal	Poor	1	3	4	Intermediate	31	35	38	42		Married	Married	Married	Married	71.12	77.6	60.95	65.83
1233	0	2114	Female	Higher Diploma	Ideal	Ideal	Ideal	Ideal	Ideal	Intermediate	2	3	5	Ideal	28	34				Single	Single			79.58	78.14
1234	0	2398	Female	Higher Diploma	Ideal	Ideal	Poor	Ideal	Ideal	Ideal	3	2	5	Ideal	44	47	50			Married	Married	Married		72.84		62.24
1235	0	4594	Female	illiterate+primary	Ideal	Ideal	Ideal	Ideal	Ideal	Poor	2	3	5	Ideal	58	64	66	70		Divorced+Widowed	Divorced+Widowed	Divorced+Widowed	Divorced+Widowed	92	63.3	62.41	68.93
1236	0	5137	Male	Higher Diploma	Ideal	Ideal	Intermediate	Ideal	Ideal	Poor	2	2	4	Intermediate	34	38	41	44	48	Married	Married	Married	Married	78.66	81.13	65.93	70.61	62.77
1237	1	2234	Female	Higher Diploma	Intermediate	Ideal	Ideal	Ideal	Ideal	Ideal	2	3	5	Ideal	33	37	41	45		Married	Married	Married	Married	103.07	68.19	59.68	64.46
1238	1	2884	Female	illiterate+primary	Poor	Poor	Intermediate	Intermediate	Ideal	Poor	1	0	1	Poor	61	65		73		Married	Married		Married	64.64	71.39		43.27
1239	0	1230	Female	cycle+diploma	Poor	Ideal	Ideal	Poor	Ideal	Ideal	2	2	4	Intermediate	38	42		48		Married	Married		Married	67.71	73.87
1240	0	3708	Male	Higher Diploma	Poor	Ideal	Poor	Ideal	Ideal	Intermediate	1	2	3	Intermediate	40	43	45	50		Married	Married	Married	Married	72.62	78.33	77.24	74.57
1241	0	5635	Male	cycle+diploma	Intermediate	Ideal	Intermediate	Ideal	Poor	Poor	0	2	2	Poor	38	41	46	50	53	Married	Married	Married	Married	91.13	79.44	76.69	67.69	81.11
1242	0	3707	Female	cycle+diploma	Ideal	Ideal	Ideal	Ideal	Ideal	Poor	2	3	5	Ideal	23	28		33		Single	Married		Married	86.51	81.51		70.13
1243	0	3696	Female	cycle+diploma	Ideal	Intermediate	Ideal	Ideal	Ideal	Poor	2	2	4	Intermediate	20	25		30		Single	Married		Married	97.93	94.55		80.37
1244	0	4783	Female	cycle+diploma	Poor	Ideal	Ideal	Ideal	Ideal	Ideal	2	3	5	Ideal	38	41	45	48	51	Married	Married	Married	Married	75.98	84.5	82.16	70.82	78.77
1245	0	4781	Male	cycle+diploma	Intermediate	Ideal	Ideal	Ideal	Ideal	Poor	1	3	4	Intermediate	20	23	27	30	33	Single	Single	Single	Married	92.06	100.14	87.65	85.82	104.75
1246	0	5052	Male	cycle+diploma	Ideal	Ideal	Poor	Ideal	Ideal	Ideal	3	2	5	Ideal	38	41	44	48	51	Married	Married	Married	Married	97.58	88.25	70.61	68.65	74.05
1247	0	5052	Female	cycle+diploma	Ideal	Ideal	Ideal	Ideal	Ideal	Intermediate	2	3	5	Ideal	31	34	37	41	45	Married	Married	Married	Married	99.97	78.14	76.51	74.39	82.16
1248	0	4864	Female	cycle+diploma	Ideal	Ideal	Intermediate	Ideal	Ideal	Intermediate	2	2	4	Intermediate	30	33	36	40	43	Married	Married	Married	Married	99.23	89.39	77.05	74.92	65.37
1249	0	4868	Female	cycle+diploma	Intermediate	Intermediate	Ideal	Ideal	Ideal	Poor	1	2	3	Intermediate	45	48	52	55	58	Married	Married	Married	Married	91.95	80.45	78.22	67.43	66.02
1250	0	5669	Female	cycle+diploma	Poor	Ideal	Ideal	Ideal	Ideal	Ideal	2	3	5	Ideal	21	27	30	33	37	Married	Married	Married	Married	108.83	107.5	91.29	78.7	86.91
1251	0	4797	Female	illiterate+primary	Intermediate	Ideal	Ideal	Ideal	Poor	Ideal	1	3	4	Intermediate	47	50	54	57	60	Divorced+Widowed	Divorced+Widowed	Divorced+Widowed	Divorced+Widowed	92.02	79.32	88.93	87.08	85.26
1252	0	4542	Male	Higher Diploma	Intermediate	Ideal	Poor	Ideal	Ideal	Poor	1	2	3	Intermediate	35	38	41	45	48	Married	Married	Married	Married	82.86	81.13	79.44	77.24	75.62
1253	0	4883	Female	cycle+diploma	Intermediate	Intermediate	Ideal	Ideal	Ideal	Intermediate	1	2	3	Intermediate	37	41	44	48	51	Married	Married	Married	Married	97.26	84.5	72.84	70.82	78.77
1254	1	4323	Male	cycle+diploma	Intermediate	Poor	Poor	Ideal	Intermediate	Ideal	1	1	2	Poor	47	50	53	57	60	Married	Married	Married	Married	89.5	82.84	66.28	64.44	57.69
1255	0	4976	Female	cycle+diploma	Ideal	Ideal	Ideal	Ideal	Ideal	Poor	2	3	5	Ideal	20	23	28		33	Single	Single	Single		103.47	110.57	92.58		89.39
1256	0	2730	Male	cycle+diploma	Intermediate	Intermediate	Intermediate	Ideal	Ideal	Poor	1	1	2	Poor	41	44	48			Married	Married	Married		99.03		75.62
1257	0	2730	Female	cycle+diploma	Ideal	Ideal	Ideal	Ideal	Ideal	Poor	2	3	5	Ideal	36	39	43			Married	Married	Married		77.05	75.45	65.37
1258	0	3590	Female	cycle+diploma	Intermediate	Ideal	Intermediate	Ideal	Ideal	Intermediate	1	2	3	Intermediate	30	33	36	40		Married	Married	Married	Married	91.29	78.7	77.05	85.1
1259	0	4920	Male	cycle+diploma	Ideal	Ideal	Ideal	Ideal	Ideal	Ideal	3	3	6	Ideal	41	44	48	51	55	Married	Married	Married	Married	88.25	86.41	84.01	74.05	89.75
1260	0	5785	Female	illiterate+primary	Poor	Intermediate	Intermediate	Ideal	Ideal	Ideal	2	1	3	Intermediate	48				64	Divorced+Widowed				94.18				71.89
1261	0	5785	Female	cycle+diploma	Ideal	Ideal	Ideal	Ideal	Ideal	Intermediate	2	3	5	Ideal	22		29		38	Married		Married		116.61		91.93		86.3
1262	1	1998	Male	cycle+diploma	Ideal	Ideal	Ideal	Ideal	Ideal	Ideal	3	3	6	Ideal	56	59	64	66	69	Married	Married	Married	Married	71.49	70	56.09	66.64	65.25
1263	1	2097	Female	cycle+diploma	Intermediate	Intermediate	Ideal	Ideal	Ideal	Ideal	2	2	4	Intermediate	57	60		65		Married	Married		Married	66.49	65.1		50.42
1264	0	4229	Female	Higher Diploma	Ideal	Ideal	Ideal	Ideal	Ideal	Ideal	3	3	6	Ideal	27	29	32	35	39	Married	Married	Married	Married	65.84	80.94	90.02	77.6	85.7
1265	0	2969	Male	cycle+diploma	Ideal	Ideal	Ideal	Ideal	Ideal	Ideal	3	3	6	Ideal	20	24		29		Single	Single		Single	102.28	111.59		78.45
1266	0	3254	Female	cycle+diploma	Intermediate	Ideal	Ideal	Ideal	Ideal	Ideal	2	3	5	Ideal	33	38		42		Divorced+Widowed	Divorced+Widowed		Divorced+Widowed	70.13	67.71		73.87
1267	0	2729	Female	cycle+diploma	Intermediate	Ideal	Ideal	Ideal	Ideal	Poor	1	3	4	Intermediate	41	44	48			Married	Married	Married		74.39	95.4	80.45
1268	0	2730	Female	Higher Diploma	Ideal	Ideal	Ideal	Ideal	Ideal	Poor	2	3	5	Ideal	23	27	30			Single	Single	Married		95.89	93.23	91.29
1269	0	3893	Female	cycle+diploma	Intermediate	Ideal	Ideal	Ideal	Ideal	Poor	1	3	4	Intermediate	41			48	52	Married			Married	97.43			92.76	78.22
1270	0	4066	Female	cycle+diploma	Poor	Ideal	Intermediate	Ideal	Ideal	Ideal	2	2	4	Intermediate	40	43	47	52		Married	Married	Married	Married	66.76	73.36	81.01	68.86
1271	1	1976	Male	Higher Diploma	Intermediate	Intermediate	Intermediate	Intermediate	Ideal	Intermediate	1	0	1	Poor	57	61	65			Married	Married	Married		64.44	69.02	55.7
1272	1	1976	Female	cycle+diploma	Poor	Intermediate	Intermediate	Intermediate	Ideal	Poor	1	0	1	Poor	58	61	65			Married	Married	Married		74.99	64.64	56.01
1273	0	4066	Male	Higher Diploma	Intermediate	Ideal	Intermediate	Ideal	Poor	Poor	0	2	2	Poor	48	51		59		Married	Married		Married	102.79	100.64		95.14
1274	0	4084	Female	cycle+diploma	Poor	Poor	Intermediate	Ideal	Poor	Poor	0	1	1	Poor	46		52	58		Married		Married	Married	81.58		68.86	66.02
1275	0	2289	Male	cycle+diploma	Poor	Poor	Intermediate	Intermediate	Ideal	Poor	1	0	1	Poor	30	32	36			Married	Married	Married		85.82	84.62	82.28
1276	0	1148	Male	cycle+diploma	Intermediate	Intermediate	Poor	Ideal	Intermediate	Poor	0	1	1	Poor	48	51				Married	Married			62.77	67.22
1277	0	1148	Female	cycle+diploma	Poor	Ideal	Ideal	Ideal	Ideal	Intermediate	1	3	4	Intermediate	42	45				Married	Married			83.91	106.42
1278	0	5299	Male	Higher Diploma	Poor	Intermediate	Intermediate	Intermediate	Ideal	Ideal	2	0	2	Poor	44	48	51	54	59	Married	Married	Married	Married	101.87	84.01	74.05	90.38	87.26
1279	1	707	Male	Higher Diploma	Intermediate	Poor	Intermediate	Ideal	Ideal	Poor	1	1	2	Poor	57	61	64	67		Married	Married	Married	Married	64.44	57.29	47.73	50.53
1280	1	1849	Female	illiterate+primary	Intermediate	Ideal	Poor	Ideal	Ideal	Intermediate	1	2	3	Intermediate	55	58	62	65		Married	Married	Married	Married	76.59	86.47	57.2	71.39
1281	0	4846	Female	cycle+diploma	Intermediate	Intermediate	Ideal	Ideal	Ideal	Intermediate	1	2	3	Intermediate	39	42	45	49	52	Married	Married	Married	Married	88.06	83.91	72.33	79.88	68.86
1282	0	4665	Male	cycle+diploma	Poor	Ideal	Intermediate	Intermediate	Ideal	Intermediate	1	1	2	Poor	26	28	31	34	38	Married	Married	Married	Married	98.05	96.69	85.22	83.44	81.13
1283	0	4396	Male	Higher Diploma	Ideal	Ideal	Ideal	Ideal	Ideal	Poor	2	3	5	Ideal	28	31	34	37	40	Married	Married	Married	Married	87.03	85.22	75.74	74.16	88.87
1284	0	2159	Female	Higher Diploma	Poor	Ideal	Ideal	Ideal	Ideal	Ideal	2	3	5	Ideal	30		36			Married		Married		80.37		77.05
1285	0	2401	Female	cycle+diploma	Intermediate	Ideal	Ideal	Ideal	Ideal	Ideal	2	3	5	Ideal	49	53	56	61		Married	Married	Married	Divorced+Widowed	92.11	77.67	87.69
1286	0	3367	Male	Higher Diploma	Intermediate	Intermediate	Ideal	Ideal	Intermediate	Poor	0	2	2	Poor	41	43	47	50		Married	Married	Married	Married	72.11	106.46	94.94	92.96
1287	0	4834	Female	cycle+diploma	Ideal	Ideal	Ideal	Ideal	Ideal	Ideal	3	3	6	Ideal	37	40	43	46	50	Married	Married	Married	Married	76.51	110.22	96.07	94.07	79.32
1288	1	937	Female	illiterate+primary	Poor	Intermediate	Ideal	Ideal	Ideal	Ideal	2	2	4	Intermediate	56	61	64	66	70	Married	Divorced+Widowed	Divorced+Widowed	Divorced+Widowed	75.04	57.61	56.41	62.41	44.19
1289	0	2867	Female	Higher Diploma	Ideal	Ideal	Ideal	Ideal	Ideal	Intermediate	2	3	5	Ideal	34	37	42			Married	Married	Married		69.64	76.51	65.83
1290	0	5136	Male	cycle+diploma	Intermediate	Ideal	Ideal	Ideal	Poor	Poor	0	3	3	Intermediate	27	30	34	38	41	Married	Married	Married	Married	103	95.34	83.44	90.13	99.03
1291	0	3635	Female	Higher Diploma	Intermediate	Ideal	Ideal	Ideal	Ideal	Poor	1	3	4	Intermediate	32	35	38	42		Married	Married	Married	Married	90.02	77.6	86.3	65.83
1292	0	3635	Male	cycle+diploma	Poor	Ideal	Intermediate	Ideal	Intermediate	Intermediate	0	2	2	Poor	38	41	44	47		Married	Married	Married	Married	81.13	79.44	86.41	69.13
1293	1	2257	Female	illiterate+primary	Intermediate	Ideal	Intermediate	Ideal	Ideal	Poor	1	2	3	Intermediate	51	56	59	62	64	Married	Married	Married	Married	69.35	76.05	52.59	51.49	56.41
1294	0	4819	Male	Higher Diploma	Ideal	Ideal	Ideal	Ideal	Ideal	Intermediate	2	3	5	Ideal	26	31	34	37	40	Married	Married	Married	Married	98.05	106.23	83.44	81.7	80
1295	0	4740	Female	illiterate+primary	Poor	Poor	Intermediate	Ideal	Ideal	Ideal	2	1	3	Intermediate	49	53	57	60	62	Married	Married	Married	Married	76.78	68.38	66.49	65.1	64.19
1296	1	3059	Female	cycle+diploma	Intermediate	Ideal	Ideal	Ideal	Ideal	Poor	1	3	4	Intermediate	37	41	44	47	51	Married	Married	Married	Married	83.53	97.43	72.84	57.21	69.35
1297	0	4689	Female	cycle+diploma	Intermediate	Ideal	Ideal	Ideal	Ideal	Intermediate	1	3	4	Intermediate	30	33	36	39	42	Married	Married	Married	Married	105.26	89.39	100.92	75.45	96.75
1298	0	4226	Male	cycle+diploma	Ideal	Ideal	Ideal	Ideal	Ideal	Poor	2	3	5	Ideal	32	36	39	44		Single	Single	Single	Single	116.63	111.83	109.5	105.72
1299	0	4689	Male	cycle+diploma	Poor	Intermediate	Ideal	Ideal	Ideal	Intermediate	1	2	3	Intermediate	33	37	40	43	46	Married	Married	Married	Married	108.68	101.85	108.73	97.64	95.61
1300	0	3218	Male	cycle+diploma	Intermediate	Intermediate	Poor	Ideal	Ideal	Poor	1	1	2	Poor	41	43	47	50		Married	Married	Married	Married	79.44	78.33	63.21	61.89
1301	0	3626	Female	cycle+diploma	Intermediate	Intermediate	Ideal	Ideal	Ideal	Poor	1	2	3	Intermediate	32	35	39	42		Married	Married	Married	Married	110.43	101.63	98.81	83.91
1302	0	4220	Male	cycle+diploma	Intermediate	Intermediate	Ideal	Ideal	Ideal	Poor	1	2	3	Intermediate	27	30	33	38		Single	Single	Married	Married	92.27	85.82	84.03	73.65
1303	1	2251	Female	cycle+diploma	Intermediate	Ideal	Ideal	Ideal	Poor	Ideal	1	3	4	Intermediate	56	60	64			Married	Married	Married		68.61	65.1	56.41
1304	0	3904	Male	illiterate+primary	Intermediate	Poor	Ideal	Ideal	Ideal	Ideal	2	2	4	Intermediate	33	36	39	43		Single	Single	Single	Single	91.34	82.28	73.13	71.1
1305	0	5315	Female	cycle+diploma	Poor	Intermediate	Ideal	Intermediate	Ideal	Ideal	2	1	3	Intermediate	36	40	43	46	50	Married	Married	Married	Married	68.67	74.92	73.36		62.93
1306	0	4468	Female	illiterate+primary	Intermediate	Ideal	Ideal	Ideal	Ideal	Ideal	2	3	5	Ideal	49	52	55	57	61	Married	Married	Married	Married	70.33	78.22	76.59	66.49	64.64
1307	0	4259	Female	cycle+diploma	Ideal	Ideal	Ideal	Ideal	Ideal	Ideal	3	3	6	Ideal	22	25	27		34	Married	Married	Married		96.57	94.55	93.23		78.14
1308	0	5315	Male	cycle+diploma	Intermediate	Ideal	Ideal	Ideal	Ideal	Poor	1	3	4	Intermediate	48	52	55	58	62	Married	Married	Married	Married	84.01	81.69	72	78.31	81.49
1309	1	4510	Female	illiterate+primary	Ideal	Intermediate	Poor	Ideal	Ideal	Ideal	3	1	4	Intermediate	60	65	68	71	75	Married	Married	Married	Married	90.71	62.85	80.6	68.44	52.21
1310	1	2067	Female	illiterate+primary	Intermediate	Ideal	Ideal	Poor	Ideal	Poor	1	2	3	Intermediate	39	43	46	48		Married	Married	Married	Married	67.24	65.37	47.82	56.81
1311	0	4008	Male	cycle+diploma	Intermediate	Intermediate	Intermediate	Ideal	Poor	Ideal	1	1	2	Poor	42	48		53		Married	Married		Married	112.53	84.01		81.11
1312	0	4612	Male	Higher Diploma	Intermediate	Ideal	Ideal	Ideal	Ideal	Ideal	2	3	5	Ideal	37	40	43	46	50	Married	Married	Married	Married	81.7	72.62	78.33	85.2	61.89
1313	1	3019	Female	cycle+diploma	Poor	Intermediate	Intermediate	Intermediate	Ideal	Poor	1	0	1	Poor	57	61	64	67	71	Divorced+Widowed	Divorced+Widowed	Divorced+Widowed	Divorced+Widowed	66.49	64.64	63.3	55.23	60.26
1314	0	5120	Female	cycle+diploma	Ideal	Ideal	Ideal	Ideal	Ideal	Ideal	3	3	6	Ideal	31	35	38	42	45	Married	Married	Married	Divorced+Widowed	83.85	77.6	67.71	73.87	72.33
1315	0	4471	Female	cycle+diploma	Poor	Ideal	Poor	Intermediate	Ideal	Poor	1	1	2	Poor	49		58	61		Divorced+Widowed		Divorced+Widowed	Divorced+Widowed	83.23		74.99	73.43
1316	0	3111	Female	cycle+diploma	Intermediate	Ideal	Ideal	Ideal	Ideal	Poor	1	3	4	Intermediate	49	52	54	57		Married	Married	Married	Married	70.33	68.86	77.13	66.49
1317	0	3332	Female	Higher Diploma	Ideal	Intermediate	Ideal	Ideal	Ideal	Poor	2	2	4	Intermediate	24	27	30	33		Single	Single	Single	Married	95.22	82.08	91.29	78.7
1318	0	1778	Male	cycle+diploma	Intermediate	Ideal	Ideal	Ideal	Ideal	Poor	1	3	4	Intermediate	20	25				Single	Single			114.77	110.81
1319	0	3357	Female	cycle+diploma	Ideal	Ideal	Ideal	Ideal	Ideal	Intermediate	2	3	5	Ideal	22	25	28	31		Single	Single	Single	Single	111.34	94.55	106.75	90.65
1320	1	3327	Female	cycle+diploma	Poor	Poor	Poor	Poor	Ideal	Ideal	2	0	2	Poor	39	43	45		52	Married	Married	Married		85.7	96.07	64.46		26.55
1321	0	3683	Female	Higher Diploma	Poor	Ideal	Ideal	Ideal	Ideal	Poor	1	3	4	Intermediate	25	28	31	35		Single	Single	Single	Married	94.55	92.58	79.81	88.14
1322	0	3683	Female	cycle+diploma	Ideal	Ideal	Ideal	Ideal	Ideal	Intermediate	2	3	5	Ideal	21	24	27	31		Single	Single	Married	Divorced+Widowed	97.25	95.22	73.15	79.81
1323	0	4603	Male	cycle+diploma	Intermediate	Ideal	Ideal	Ideal	Ideal	Ideal	2	3	5	Ideal	33	36	39	42	46	Married	Married	Married	Married	104.75	91.4	89.5	87.63	95.61
1324	0	4561	Female	cycle+diploma	Poor	Ideal	Poor	Ideal	Ideal	Intermediate	1	2	3	Intermediate	30	33		38	42	Married	Married		Married	71.62	78.7		75.98	73.87
1325	1	3548	Female	illiterate+primary	Intermediate	Intermediate	Ideal	Ideal	Ideal	Intermediate	1	2	3	Intermediate	63	67	70	76		Married	Married	Married	Married	77.58	70.4	68.93	51.85
1326	0	2618	Male	cycle+diploma	Ideal	Intermediate	Ideal	Ideal	Poor	Poor	1	2	3	Intermediate	26	29	34			Single	Single	Single		88.26	86.42	92.7
1327	0	4621	Male	cycle+diploma	Intermediate	Poor	Intermediate	Ideal	Poor	Poor	0	1	1	Poor	41	44	47	51	54	Married	Married	Married	Married	99.03	86.41	94.94	82.26	72.5
1328	0	5023	Female	Higher Diploma	Intermediate	Ideal	Ideal	Ideal	Ideal	Intermediate	1	3	4	Intermediate	33	37	41	44	47	Married	Married	Married	Married	78.7	76.51	66.3	72.84	63.56
1329	0	5352	Male	cycle+diploma	Poor	Ideal	Intermediate	Ideal	Ideal	Poor	1	2	3	Intermediate	38	42	45	50	53	Married	Married	Married	Married	96.45	87.63	85.8	67.69	73.01
1330	0	5338	Female	cycle+diploma	Intermediate	Ideal	Poor	Ideal	Ideal	Ideal	2	2	4	Intermediate	29	33	36	41	44	Married	Married	Married	Married	91.93	70.13	77.05	84.5	72.84
1331	0	3767	Female	cycle+diploma	Intermediate	Ideal	Ideal	Ideal	Ideal	Poor	1	3	4	Intermediate	45		52	55		Married		Married	Married	72.33		78.22	67.43
1332	0	4243	Female	cycle+diploma	Intermediate	Ideal	Ideal	Ideal	Ideal	Intermediate	1	3	4	Intermediate	28	31	34	37	39	Married	Married	Married	Married	81.51	90.65	69.64	68.19	75.45
1333	0	2820	Female	Higher Diploma	Intermediate	Ideal	Ideal	Ideal	Ideal	Intermediate	1	3	4	Intermediate	33	36	41			Single	Single	Single		82.68	77.05	74.39
1334	0	3785	Female	Higher Diploma	Poor	Intermediate	Intermediate	Intermediate	Intermediate	Poor	0	0	0	Poor	40	44	47		51	Single	Single	Single		74.92	82.74	63.56		69.35
1335	1	3055	Female	cycle+diploma	Poor	Ideal	Poor	Ideal	Ideal	Ideal	2	2	4	Intermediate	50	54	57	60	63	Married	Married	Married	Married	71.56	60.51	66.49	52.22	56.8
1336	0	4486	Male	Higher Diploma	Intermediate	Ideal	Ideal	Ideal	Poor	Ideal	1	3	4	Intermediate	36		40	44	48	Married		Married	Married	91.4		88.87	77.78	84.01
1337	0	3899	Female	Higher Diploma	Ideal	Ideal	Ideal	Ideal	Ideal	Intermediate	2	3	5	Ideal	23	25		30	33	Married	Married		Married	95.89	94.55		91.29	89.39
1338	1	4203	Male	cycle+diploma	Intermediate	Ideal	Ideal	Ideal	Poor	Ideal	1	3	4	Intermediate	29	32	34	38	42	Married	Married	Married	Married	96.01	84.62	92.7	90.13	55.71
1339	0	3795	Female	Higher Diploma	Ideal	Ideal	Ideal	Ideal	Ideal	Intermediate	2	3	5	Ideal	24	27	30	34		Married	Married	Married	Married	83.83	107.5	91.29	78.14
1340	0	3996	Male	illiterate+primary	Poor	Intermediate	Intermediate	Ideal	Ideal	Poor	1	1	2	Poor	63	65	68	71	74	Married	Married	Married	Married	75.61	83.66	81.92	80.21	63
1341	0	3937	Female	cycle+diploma	Intermediate	Ideal	Ideal	Ideal	Ideal	Poor	1	3	4	Intermediate	20	23	26	31		Single	Single	Married	Married	86.22	95.89	82.66	79.81
1342	0	3200	Female	cycle+diploma	Intermediate	Ideal	Ideal	Ideal	Ideal	Intermediate	1	3	4	Intermediate	31	33	37	40		Married	Married	Married	Married	104.52	89.39	86.91	85.1
1343	0	4475	Female	illiterate+primary	Intermediate	Ideal	Ideal	Ideal	Ideal	Ideal	2	3	5	Ideal	56	60	63	66	68	Married	Married	Married	Married	98.5	73.94	72.4	81.74	69.9
1344	0	3567	Female	cycle+diploma	Ideal	Ideal	Intermediate	Ideal	Ideal	Poor	2	2	4	Intermediate	20	23	27	30		Single	Married	Married	Married	97.93	95.89	82.08	105.26
1345	0	4781	Male	cycle+diploma	Intermediate	Ideal	Poor	Intermediate	Intermediate	Poor	0	1	1	Poor	38	41	44		51	Married	Married	Married		81.13	88.25	96.96		92.31
1346	1	2194	Female	illiterate+primary	Intermediate	Intermediate	Intermediate	Ideal	Ideal	Intermediate	1	1	2	Poor	62	66	71	74	77	Divorced+Widowed	Divorced+Widowed	Divorced+Widowed	Divorced+Widowed	62.67	62.41	48.34	52.58	46.34
1347	0	4063	Male	cycle+diploma	Intermediate	Ideal	Intermediate	Ideal	Intermediate	Poor	0	2	2	Poor	40	43	46	48	51	Married	Married	Married	Married	88.87	78.33	85.2	75.62	74.05
1348	0	4607	Female	illiterate+primary	Poor	Ideal	Ideal	Intermediate	Ideal	Ideal	2	2	4	Intermediate	46	49	52	55	58	Married	Married	Married	Married	94.07	92.11		76.59	86.47
1349	0	4144	Female	cycle+diploma	Ideal	Ideal	Intermediate	Ideal	Ideal	Poor	2	2	4	Intermediate	57	60	63	65	68	Married	Married	Married	Married	66.49	73.94	63.74	62.85	69.9
1350	0	4834	Female	Higher Diploma	Ideal	Ideal	Ideal	Ideal	Ideal	Intermediate	2	3	5	Ideal	27	30	34	37	40	Married	Married	Married	Married	107.5	91.29	102.34	86.91	85.1
1351	0	4728	Female	illiterate+primary	Intermediate	Ideal	Intermediate	Ideal	Ideal	Ideal	2	2	4	Intermediate	56	59	62	66	69	Married	Married	Married	Divorced+Widowed	79.23	74.46	64.19	62.41	69.41
1352	0	5393	Female	Higher Diploma	Ideal	Ideal	Ideal	Ideal	Ideal	Intermediate	2	3	5	Ideal	26	29	31	37	41	Single	Single	Single	Single	93.89	106	90.65	100.21	84.5
1353	0	4737	Female	cycle+diploma	Ideal	Ideal	Ideal	Ideal	Ideal	Intermediate	2	3	5	Ideal	20	23	26	30	33	Single	Single	Single	Single	109.6	110.57	93.89	91.29	89.39
1354	0	2387	Male	Higher Diploma	Intermediate	Ideal	Ideal	Ideal	Ideal	Poor	1	3	4	Intermediate	27	30	33	36		Single	Single	Married	Married	87.65		114.21
1355	0	3395	Male	cycle+diploma	Intermediate	Poor	Intermediate	Poor	Ideal	Intermediate	1	0	1	Poor	38	41	44	47		Married	Married	Married	Married	81.13	99.03	96.96	108.65
1356	1	2792	Female	cycle+diploma	Poor	Intermediate	Ideal	Ideal	Intermediate	Poor	0	2	2	Poor	55	58	61	64	69	Married	Married	Divorced+Widowed	Divorced+Widowed	73.61	66.02	64.64	50.77	61.11
1357	0	4862	Female	cycle+diploma	Poor	Ideal	Ideal	Ideal	Ideal	Ideal	2	3	5	Ideal	31	34	37	40	45	Married	Married	Married	Married	64.02	78.14	76.51	60.1	82.16
1358	1	4366	Female	cycle+diploma	Intermediate	Ideal	Ideal	Ideal	Ideal	Ideal	2	3	5	Ideal	35	39	42	45	49	Married	Married	Married	Married	85.83	98.81	83.91	64.46	56.42
1359	1	4366	Male	cycle+diploma	Intermediate	Intermediate	Ideal	Ideal	Poor	Intermediate	0	2	2	Poor	44	47	50	54	58	Married	Married	Married	Married	88.35	76.16	82.84	60.18	58.51
1360	1	2099	Male	Higher Diploma	Poor	Intermediate	Intermediate	Poor	Ideal	Ideal	2	0	2	Poor	52	55	60	63	67	Married	Married	Married	Married	73.53	65.36	49.09	61.78	73.52
1361	0	5604	Female	cycle+diploma	Intermediate	Poor	Ideal	Ideal	Ideal	Intermediate	1	2	3	Intermediate	48	51	56	60	63	Married	Married	Married	Married	77.32	61.8	66.95	65.1	72.4
1362	0	5604	Female	cycle+diploma	Poor	Ideal	Ideal	Ideal	Ideal	Intermediate	1	3	4	Intermediate	21	25	29	33	37	Single	Single	Single	Single	101.32	94.55	80.94	78.7	100.21
1363	0	5604	Female	cycle+diploma	Ideal	Ideal	Ideal	Ideal	Ideal	Intermediate	2	3	5	Ideal	27	31	35	39	43	Single	Married	Married	Married	95.8	104.52	77.6	67.24	83.32
1364	0	3985	Female	cycle+diploma	Poor	Poor	Intermediate	Ideal	Ideal	Intermediate	1	1	2	Poor	50	54	57	61		Married	Married	Married	Married	91.46	88.93	75.52	84.66
1365	1	1696	Female	cycle+diploma	Poor	Ideal	Ideal	Ideal	Ideal	Ideal	2	3	5	Ideal	45	49	51	55	58	Married	Married	Married	Married	66.65	62.67	55.63	54.09	52.96
1366	0	4228	Male	cycle+diploma	Ideal	Ideal	Ideal	Ideal	Poor	Ideal	2	3	5	Ideal	22	25	28	31	33	Single	Single	Married	Married	113.17	110.81	108.49	94.67	93.35
1367	0	1240	Male	cycle+diploma	Intermediate	Intermediate	Intermediate	Ideal	Intermediate	Poor	0	1	1	Poor	44	48				Married	Married			99.36	94.27
1368	0	3087	Female	illiterate+primary	Intermediate	Poor	Intermediate	Intermediate	Ideal	Poor	1	0	1	Poor	61	65	69			Divorced+Widowed	Divorced+Widowed	Divorced+Widowed		73.43	71.39	61.11
1369	1	2003	Female	cycle+diploma	Intermediate	Intermediate	Intermediate	Ideal	Ideal	Ideal	2	1	3	Intermediate	38	40	46	49		Married	Married	Married	Married	60.95	66.76	57.62	56.42
1370	0	5390	Female	cycle+diploma	Intermediate	Ideal	Intermediate	Ideal	Ideal	Intermediate	1	2	3	Intermediate	32	36	39	44	47	Married	Married	Married	Married	79.25	61.81	67.24	72.84	71.32
1371	0	4526	Female	cycle+diploma	Poor	Ideal	Ideal	Ideal	Ideal	Ideal	2	3	5	Ideal	33	36	39	45		Married	Married	Married	Married	90.6	87.52	85.7	72.33
1372	0	3867	Male	Higher Diploma	Poor	Poor	Ideal	Ideal	Ideal	Intermediate	1	2	3	Intermediate	42	45		52		Married	Married		Married	78.88	77.24		81.69
1373	1	4246	Female	cycle+diploma	Ideal	Ideal	Ideal	Ideal	Ideal	Intermediate	2	3	5	Ideal	42	46	49	52	56	Married	Married	Married	Married	65.83	71.83	92.11	68.86	59.67
1374	1	3214	Male	cycle+diploma	Intermediate	Intermediate	Ideal	Poor	Poor	Poor	0	1	1	Poor	52	56			66	Married	Married			73.53	89.12			50.88
1375	0	4253	Female	cycle+diploma	Ideal	Ideal	Ideal	Ideal	Ideal	Poor	2	3	5	Ideal	26	29	31	34	38	Married	Married	Married	Married	93.89	91.93	90.65	102.34	75.98
1376	0	4348	Female	cycle+diploma	Ideal	Ideal	Ideal	Intermediate	Ideal	Poor	2	2	4	Intermediate	21	24	26	30	33	Married	Married	Married	Married	85.62	83.83	93.89	80.37	70.13
1377	0	4772	Male	cycle+diploma	Ideal	Ideal	Intermediate	Ideal	Poor	Poor	1	2	3	Intermediate	42	46	50	53	55	Married	Married	Married	Married	87.63	85.2	74.57	73.01	72
1378	0	5103	Male	cycle+diploma	Intermediate	Ideal	Intermediate	Intermediate	Ideal	Poor	1	1	2	Poor	29	33	36	40	43	Married	Married	Married	Married	116.93	114.21	111.83	108.73	78.33
1379	0	2924	Male	cycle+diploma	Poor	Ideal	Intermediate	Ideal	Ideal	Poor	1	2	3	Intermediate	25	29		33		Married	Married		Married	98.75	86.42		93.35
1380	0	3167	Male	cycle+diploma	Poor	Intermediate	Intermediate	Poor	Poor	Ideal	1	0	1	Poor	47	51	55			Married	Married	Married		89.5	74.05	65.36
1381	0	1933	Female	illiterate+primary	Ideal	Intermediate	Ideal	Intermediate	Ideal	Ideal	3	1	4	Intermediate	61	67				Married	Married			83.4	81.17
1382	0	3167	Female	cycle+diploma	Ideal	Ideal	Ideal	Ideal	Ideal	Ideal	3	3	6	Ideal	21	26	29			Single	Married	Married		80.71	73.66	64.93
1383	1	2367	Female	cycle+diploma	Intermediate	Ideal	Ideal	Ideal	Ideal	Ideal	2	3	5	Ideal	49	54	58	61		Married	Married	Married	Married	67.86	67.9	58.83	64.64
1384	1	2478	Male	Higher Diploma	Poor	Ideal	Intermediate	Ideal	Intermediate	Poor	0	2	2	Poor	51	56	60			Married	Married	Married		71.17	64.9	57.69
1385	0	3483	Male	cycle+diploma	Ideal	Ideal	Ideal	Ideal	Ideal	Intermediate	2	3	5	Ideal	21		30			Single		Married		102.69		77.9
1386	0	3451	Male	cycle+diploma	Poor	Intermediate	Ideal	Ideal	Poor	Poor	0	2	2	Poor	39	42	45	48		Married	Married	Married	Married	80.56	78.88	64.1	75.62
1387	0	1286	Female	cycle+diploma	Poor	Ideal	Ideal	Ideal	Ideal	Poor	1	3	4	Intermediate	39	43				Married	Married			98.81	96.07
1388	1	4256	Female	cycle+diploma	Poor	Ideal	Ideal	Ideal	Poor	Ideal	1	3	4	Intermediate	58	61	64	67	71	Married	Married	Married	Married	83.92	73.43	71.89	61.98	53.7
1389	1	3308	Male	cycle+diploma	Poor	Intermediate	Ideal	Ideal	Ideal	Intermediate	1	2	3	Intermediate	47	51	54	58	61	Married	Married	Married	Married	76.93	67.22	80.55	49.79	57.29
1390	1	4240	Female	cycle+diploma	Intermediate	Ideal	Ideal	Ideal	Ideal	Ideal	2	3	5	Ideal	44	47	51	53	57	Married	Married	Married	Married	64.92	63.56	61.8	60.94	53.33
1391	0	4820	Male	cycle+diploma	Poor	Ideal	Ideal	Ideal	Ideal	Intermediate	1	3	4	Intermediate	33		40	42	46	Married		Married	Married	84.03		66.39	65.47	67.12
1392	0	4488	Female	illiterate+primary	Poor	Poor	Intermediate	Intermediate	Ideal	Poor	1	0	1	Poor	53	56	59	62	66	Married	Married	Divorced+Widowed	Divorced+Widowed	68.38	66.95	74.46	64.19	62.41
1393	1	2514	Female	cycle+diploma	Poor	Poor	Poor	Poor	Ideal	Ideal	2	0	2	Poor	57	61		68		Married	Married		Divorced+Widowed	75.52	64.64		49.37
1394	0	3693	Female	Higher Diploma	Poor	Intermediate	Ideal	Poor	Ideal	Poor	1	1	2	Poor	38	41	45	48		Married	Married	Married	Married	86.3	84.5	82.16	80.45
1395	0	5415	Female	cycle+diploma	Ideal	Ideal	Ideal	Ideal	Ideal	Ideal	3	3	6	Ideal	32				47	Married				103.79				93.41
1396	0	4382	Male	cycle+diploma	Poor	Ideal	Ideal	Intermediate	Poor	Poor	0	2	2	Poor	40	42	45	48	52	Married	Married	Married	Married	72.62	78.88	96.28	84.01	66.75
1397	0	4382	Female	cycle+diploma	Intermediate	Ideal	Ideal	Ideal	Ideal	Poor	1	3	4	Intermediate	33	36	39	41	45	Married	Married	Married	Married	89.39	100.92	85.7	84.5	82.16
1398	0	4092	Female	cycle+diploma	Ideal	Ideal	Ideal	Ideal	Ideal	Ideal	3	3	6	Ideal	38	42		49		Married	Married		Married	75.98	73.87		70.33
1399	0	4800	Female	cycle+diploma	Intermediate	Ideal	Intermediate	Ideal	Ideal	Poor	1	2	3	Intermediate	35	38	40	43	48	Married	Married	Married	Married	77.6	75.98	85.1	65.37	63.12
1400	0	3567	Female	cycle+diploma	Poor	Poor	Intermediate	Intermediate	Ideal	Ideal	2	0	2	Poor	36	38	41	45		Married	Married	Married	Married	87.52	86.3	74.39	72.33
1401	0	3567	Male	Higher Diploma	Ideal	Intermediate	Intermediate	Ideal	Ideal	Ideal	3	1	4	Intermediate	42	45	47	52		Married	Married	Married	Married	87.63	85.8	94.94	81.69
1402	0	3115	Female	cycle+diploma	Poor	Intermediate	Ideal	Ideal	Ideal	Ideal	2	2	4	Intermediate	45	48	50	54		Married	Married	Married	Married	82.16	70.82	91.46	77.13
1403	0	4046	Male	cycle+diploma	Poor	Intermediate	Intermediate	Ideal	Intermediate	Intermediate	0	1	1	Poor	48	51	53	56	59	Married	Married	Married	Married	75.62	74.05	66.28	71.49	70
1404	1	1686	Female	cycle+diploma	Ideal	Ideal	Intermediate	Ideal	Ideal	Poor	2	2	4	Intermediate	52	55	58	61	66	Married	Married	Divorced+Widowed	Divorced+Widowed	68.86	60.09	52.96	57.61	41.55
1405	0	1184	Male	cycle+diploma	Intermediate	Poor	Intermediate	Ideal	Ideal	Ideal	2	1	3	Intermediate	62	65				Married	Married			68.54	67.11
1406	0	3828	Female	cycle+diploma	Ideal	Ideal	Ideal	Ideal	Ideal	Ideal	3	3	6	Ideal	31	35	38	41		Single	Married	Divorced+Widowed	Married	90.65	88.14	75.98	74.39
1407	1	4216	Male	cycle+diploma	Ideal	Ideal	Intermediate	Ideal	Ideal	Intermediate	2	2	4	Intermediate	49	52	54	58	62	Married	Married	Married	Married	79.9	81.69	80.55	70.49	56.89
1408	1	3941	Female	cycle+diploma	Ideal	Poor	Intermediate	Ideal	Ideal	Intermediate	2	1	3	Intermediate	62	65	68	72	74	Married	Married	Married	Married	64.19	71.39	69.9	67.97	59
1409	0	3339	Female	Higher Diploma	Ideal	Ideal	Intermediate	Intermediate	Ideal	Intermediate	2	1	3	Intermediate	45	49	51	55		Married	Married	Married	Married	89.31	79.88	90.82	76.59
1410	0	4907	Male	Higher Diploma	Intermediate	Intermediate	Intermediate	Intermediate	Intermediate	Poor	0	0	0	Poor	26	29	32	35	40	Single	Single	Single	Married	88.26	96.01	105.49	92.05	88.87
1411	0	2272	Female	Higher Diploma	Ideal	Ideal	Ideal	Ideal	Ideal	Intermediate	2	3	5	Ideal	28	31	35			Single	Single	Married		92.58	90.65	114.16
1412	0	3834	Female	illiterate+primary	Poor	Ideal	Poor	Ideal	Ideal	Ideal	2	2	4	Intermediate	59	62	65	70		Divorced+Widowed	Divorced+Widowed	Divorced+Widowed	Divorced+Widowed	85.86	94.44	82.32	79.48
1413	0	5685	Male	cycle+diploma	Intermediate	Ideal	Poor	Intermediate	Ideal	Intermediate	1	1	2	Poor	52	56	59	63	67	Married	Married	Married	Divorced+Widowed	66.75	71.49	70	61.78	66.18
1414	0	2508	Female	Higher Diploma	Intermediate	Ideal	Ideal	Ideal	Ideal	Ideal	2	3	5	Ideal	46	50	53			Married	Married	Married		68.5	79.32	68.38
1415	0	4894	Male	Higher Diploma	Intermediate	Ideal	Ideal	Ideal	Ideal	Poor	1	3	4	Intermediate	23	27	30	33	36	Single	Single	Married	Married	96.94	109.26	106.98	104.75	82.28
1416	0	5703	Female	cycle+diploma	Ideal	Ideal	Ideal	Ideal	Ideal	Intermediate	2	3	5	Ideal	21	25	28	33	37	Single	Single	Married	Married	95.96	109.02	119.92	89.39	86.91
1417	0	5850	Male	Higher Diploma	Ideal	Ideal	Ideal	Ideal	Ideal	Ideal	3	3	6	Ideal	24	27	31	34	40	Single	Single	Married	Married	86.03	97.37	85.22	75.74	80
1418	0	2795	Male	cycle+diploma	Ideal	Ideal	Ideal	Ideal	Ideal	Ideal	3	3	6	Ideal	47	50	54			Divorced+Widowed	Married	Married		102.13	82.84	90.38
1419	1	910	Female	Higher Diploma	Ideal	Ideal	Ideal	Ideal	Ideal	Ideal	3	3	6	Ideal	40	45	48	51		Divorced+Widowed	Divorced+Widowed	Divorced+Widowed	Divorced+Widowed	109.2	58.02	92.76	90.82
1420	0	4106	Male	cycle+diploma	Ideal	Intermediate	Intermediate	Ideal	Poor	Poor	1	1	2	Poor	57	61	64	68		Married	Married	Married	Married	78.87	69.02	67.59	73
1421	0	4106	Female	cycle+diploma	Intermediate	Intermediate	Ideal	Ideal	Ideal	Poor	1	2	3	Intermediate	42	46	50	54		Married	Married		Married	83.91	64.01	69.84	67.9
1422	0	2667	Male	illiterate+primary	Intermediate	Intermediate	Ideal	Ideal	Ideal	Ideal	2	2	4	Intermediate	64	67	72			Married	Married	Married		71.15	82.5	63.89
1423	0	5091	Female	cycle+diploma	Intermediate	Intermediate	Ideal	Ideal	Poor	Ideal	1	2	3	Intermediate	39	42	46	49	53	Divorced+Widowed	Divorced+Widowed	Divorced+Widowed	Divorced+Widowed	67.24	65.83	105.67	79.88	77.67
1424	0	4864	Female	illiterate+primary	Intermediate	Ideal	Ideal	Ideal	Ideal	Ideal	2	3	5	Ideal	45	48	51	54	58	Divorced+Widowed	Divorced+Widowed	Divorced+Widowed	Divorced+Widowed	82.16	80.45	90.82	77.13	66.02
1425	0	4414	Female	Higher Diploma	Ideal	Ideal	Ideal	Ideal	Ideal	Ideal	3	3	6	Ideal	29	32	35	38	41	Married	Married	Married	Married	91.93	90.02	77.6	75.98	74.39
1426	0	4110	Male	cycle+diploma	Ideal	Ideal	Ideal	Ideal	Ideal	Poor	2	3	5	Ideal	23	27		30	34	Single	Married		Married	90.14	87.65		77.9	75.74
1427	0	3546	Male	cycle+diploma	Poor	Intermediate	Ideal	Ideal	Ideal	Ideal	2	2	4	Intermediate	39	42	45	49		Married	Married	Married	Married	80.56	71.6	64.1	75.1
1428	1	1628	Female	cycle+diploma	Ideal	Ideal	Intermediate	Intermediate	Poor	Ideal	2	1	3	Intermediate	52	54	58			Married	Married	Married		61.37	67.9	58.83
1429	0	966	Male	Higher Diploma	Intermediate	Intermediate	Ideal	Poor	Ideal	Poor	1	1	2	Poor	42	45				Married	Married			98.33	96.28
1430	0	5381	Male	cycle+diploma	Ideal	Ideal	Ideal	Ideal	Poor	Ideal	2	3	5	Ideal	42	46	49	53	57	Married	Married	Married	Married	98.33	95.61	102.07	81.11	88.5
1431	0	5382	Female	cycle+diploma	Intermediate	Ideal	Ideal	Ideal	Ideal	Intermediate	1	3	4	Intermediate	38	43	46	50	53	Married	Married	Married	Married	99.51	73.36	71.83	79.32	77.67
1432	0	3333	Female	illiterate+primary	Intermediate	Intermediate	Intermediate	Ideal	Ideal	Ideal	2	1	3	Intermediate	50	53	55	59		Married	Married	Married	Married	75.26	68.38	76.59	65.56
1433	0	4760	Female	cycle+diploma	Ideal	Ideal	Ideal	Ideal	Ideal	Poor	2	3	5	Ideal	26	29	33	36	39	Single	Married	Married	Married	97.82	91.93	103.07	77.05	75.45
1434	1	3360	Male	Higher Diploma	Poor	Intermediate	Intermediate	Ideal	Ideal	Ideal	2	1	3	Intermediate	51	54	56	59	62	Married	Married	Married	Married	67.22	72.5	79.42	63.54	56.89
1435	0	4321	Female	cycle+diploma	Ideal	Ideal	Ideal	Ideal	Ideal	Poor	2	3	5	Ideal	43	46	49	52	55	Married	Married	Married	Married	83.32	81.58	70.33	68.86	60.09
1436	0	3703	Male	Higher Diploma	Ideal	Ideal	Ideal	Ideal	Ideal	Intermediate	2	3	5	Ideal	30	33	36	40		Married	Married	Married	Married	85.82	76.28	102.57	72.62
1437	0	2415	Female	cycle+diploma	Ideal	Ideal	Ideal	Ideal	Ideal	Ideal	3	3	6	Ideal	27	30	33			Married	Divorced+Widowed	Married		82.08	71.62	70.13
1438	0	3335	Male	cycle+diploma	Ideal	Ideal	Ideal	Ideal	Ideal	Ideal	3	3	6	Ideal	25	28	31	34		Single	Single	Single	Married	93.58	96.69	85.22	83.44
1439	1	3274	Female	cycle+diploma	Poor	Intermediate	Ideal	Intermediate	Ideal	Ideal	2	1	3	Intermediate	49	54			62	Married	Married			79.88	77.13			51.49
1440	1	1837	Female	cycle+diploma	Intermediate	Intermediate	Intermediate	Ideal	Ideal	Ideal	2	1	3	Intermediate	47	50	53	56	59	Married	Married	Married	Married	63.56	69.84	54.85	59.67	65.56
1441	1	1314	Male	cycle+diploma	Intermediate	Intermediate	Ideal	Intermediate	Ideal	Ideal	2	1	3	Intermediate	38		45	48		Married		Married	Married	81.13		58.97	68.65
1442	0	5149	Female	cycle+diploma	Intermediate	Ideal	Ideal	Ideal	Ideal	Ideal	2	3	5	Ideal	31	36	39	41	45	Married	Married	Married	Married	78.85	68.67	67.24	74.39	64.46
1443	0	5632	Female	cycle+diploma	Intermediate	Ideal	Intermediate	Ideal	Ideal	Ideal	2	2	4	Intermediate	36	41	44	48	51	Married	Married	Married	Married	92.47	84.5	72.84	70.82	77.72
1444	0	5632	Male	Higher Diploma	Intermediate	Ideal	Ideal	Ideal	Intermediate	Ideal	1	3	4	Intermediate	44	50	53	56	60	Married	Married	Married	Married	77.78	74.57	73.01	79.42	82.64
1445	1	4490	Male	Higher Diploma	Ideal	Ideal	Ideal	Poor	Intermediate	Ideal	2	2	4	Intermediate	46	50	53	57	61	Married	Married	Married	Married	90.13	74.57	73.01	78.87	57.29
1446	0	2006	Male	illiterate+primary	Intermediate	Intermediate	Ideal	Ideal	Intermediate	Poor	0	2	2	Poor	42	45	47			Married	Married	Married		98.33	85.8	84.61
1447	0	2006	Female	cycle+diploma	Intermediate	Ideal	Ideal	Ideal	Ideal	Poor	1	3	4	Intermediate	39	42	45			Married	Married	Married		75.45	73.87	82.16
1448	0	4780	Female	illiterate+primary	Intermediate	Ideal	Intermediate	Ideal	Ideal	Ideal	2	2	4	Intermediate	48	52	55	58	61	Married	Married	Married	Married	95.64	68.86	76.59	74.99	64.64
1449	0	5190	Male	cycle+diploma	Ideal	Intermediate	Ideal	Ideal	Ideal	Poor	2	2	4	Intermediate	23	27	32	35	37	Single	Single	Married	Married	105.94	87.65	84.62	75.21	74.16
1450	0	2021	Female	cycle+diploma	Intermediate	Ideal	Poor	Ideal	Ideal	Ideal	2	2	4	Intermediate	23	26	28			Married	Married	Divorced+Widowed		95.89	93.89	106.75
1451	0	4449	Male	Higher Diploma	Intermediate	Intermediate	Intermediate	Intermediate	Ideal	Poor	1	0	1	Poor	61	64	67	70	73	Married	Married	Married	Married	69.02	84.25	82.5	71.98	70.48
1452	1	2838	Female	cycle+diploma	Ideal	Ideal	Intermediate	Ideal	Ideal	Ideal	3	2	5	Ideal	37	40	43	47	50	Single	Single	Single	Married	76.51	74.92	65.37	57.21	50.85
1453	0	4586	Female	cycle+diploma	Ideal	Ideal	Ideal	Ideal	Ideal	Poor	2	3	5	Ideal	35	37	41	44	47	Married	Married	Married	Married	88.14	76.51	84.5	64.92	63.56
1454	0	3776	Male	cycle+diploma	Ideal	Ideal	Ideal	Ideal	Ideal	Poor	2	3	5	Ideal	20	24	27	30		Single	Single	Single	Single	92.06	99.44	79.56	77.9
1455	1	3852	Male	cycle+diploma	Intermediate	Ideal	Ideal	Intermediate	Ideal	Intermediate	1	2	3	Intermediate	56	59	62	65	69	Married	Married	Married	Married	64.9	63.54	62.22	60.92	59.23
1456	0	3775	Female	illiterate+primary	Poor	Ideal	Ideal	Intermediate	Ideal	Ideal	2	2	4	Intermediate	43	46	50	54		Married	Married	Married	Married	83.32	81.58	79.32	88.93
1457	1	2535	Female	illiterate+primary	Poor	Intermediate	Ideal	Ideal	Ideal	Ideal	2	2	4	Intermediate	64	67	70	72	75	Married	Married	Married	Married	82.9	81.17	68.93	59.84	58.59
1458	0	3615	Female	cycle+diploma	Poor	Poor	Ideal	Ideal	Ideal	Poor	1	2	3	Intermediate	49	52	55	59		Married	Married	Married	Married	79.88	68.86	76.59	74.46
1459	0	2133	Male	Higher Diploma	Ideal	Ideal	Ideal	Ideal	Ideal	Poor	2	3	5	Ideal	23	26	29			Single	Single	Single		90.14	80.12	86.42
1460	0	5161	Male	cycle+diploma	Poor	Intermediate	Ideal	Ideal	Intermediate	Poor	0	2	2	Poor	43	47	51	55	57	Married	Married	Married	Married	74.56	76.16	82.26	65.36	64.44
1461	0	5161	Female	cycle+diploma	Intermediate	Ideal	Ideal	Ideal	Ideal	Intermediate	1	3	4	Intermediate	35	38	42	46	49	Married	Married	Married	Married	97.2	86.3	96.75	81.58	70.33
1462	1	1148	Female	illiterate+primary	Poor	Poor	Intermediate	Poor	Ideal	Ideal	2	0	2	Poor	64		70			Divorced+Widowed		Divorced+Widowed		82.9		54.08
1463	1	625	Female	cycle+diploma	Intermediate	Intermediate	Intermediate	Ideal	Ideal	Intermediate	1	1	2	Poor	60	63		71	74	Married	Married		Married	65.1	56.8		60.26	77.27
1464	0	2328	Male	Higher Diploma	Ideal	Ideal	Ideal	Ideal	Ideal	Poor	2	3	5	Ideal	24	27	30			Married	Married	Married		111.59	109.26	85.82
1465	0	4852	Male	Higher Diploma	Intermediate	Ideal	Ideal	Intermediate	Ideal	Poor	1	2	3	Intermediate	52	57		62	65	Married	Married		Married	73.53	78.87		68.54	60.92
1466	1	2831	Female	cycle+diploma	Poor	Ideal	Poor	Intermediate	Ideal	Intermediate	1	1	2	Poor	45	48	51	55	59	Married	Married	Married	Married	64.46	63.12	61.8	54.09	52.59
1467	0	4260	Male	Higher Diploma	Intermediate	Poor	Ideal	Ideal	Ideal	Intermediate	1	2	3	Intermediate	27		32		38	Married		Divorced+Widowed		97.37		76.82		81.13
1468	0	1930	Male	cycle+diploma	Poor	Intermediate	Intermediate	Ideal	Intermediate	Poor	0	1	1	Poor	37		42			Married		Married		111.04		87.63
1469	0	1930	Female	cycle+diploma	Poor	Intermediate	Intermediate	Intermediate	Ideal	Poor	1	0	1	Poor	34		39			Married		Married		78.14		85.7
1470	1	1826	Male	Higher Diploma	Intermediate	Poor	Ideal	Ideal	Poor	Ideal	1	2	3	Intermediate	51	53	58	61	64	Married	Married	Married	Married	67.22	73.01	58.51	62.66	67.59
1471	0	1171	Male	illiterate+primary	Poor	Poor	Ideal	Ideal	Ideal	Poor	1	2	3	Intermediate	51	54				Married	Married			82.26	80.55
1472	0	994	Male	cycle+diploma	Ideal	Ideal	Ideal	Ideal	Intermediate	Poor	1	3	4	Intermediate	24	26				Single	Single			89.51	98.05
1473	0	1997	Female	cycle+diploma	Intermediate	Intermediate	Ideal	Intermediate	Ideal	Poor	1	1	2	Poor	21	27				Married	Married			85.62	82.08
1474	1	4222	Male	cycle+diploma	Ideal	Ideal	Intermediate	Poor	Intermediate	Intermediate	1	1	2	Poor	59	62	65	68	73	Married	Married	Married	Married	78.63	68.54	83.66	81.92	57.59
1475	1	4217	Female	illiterate+primary	Poor	Intermediate	Poor	Ideal	Ideal	Poor	1	1	2	Poor	49	52	55	58	63	Married	Married	Married	Married	76.78	68.86	76.59	66.02	51.13
1476	0	5638	Female	cycle+diploma	Intermediate	Intermediate	Ideal	Ideal	Ideal	Poor	1	2	3	Intermediate	21	24	28		36	Single	Single	Married		104.21	95.22	106.75		88.71
1477	0	2592	Female	cycle+diploma	Ideal	Ideal	Intermediate	Ideal	Poor	Intermediate	1	2	3	Intermediate	22	26	30			Married	Married	Married		108.07	108.26	91.29
1478	0	5339	Male	cycle+diploma	Intermediate	Ideal	Ideal	Ideal	Ideal	Ideal	2	3	5	Ideal	45	48	53	57	60	Married	Married	Married	Married	95.13	84.01	60.6	70.99	63.1
1479	0	5339	Female	illiterate+primary	Intermediate	Ideal	Ideal	Ideal	Ideal	Poor	1	3	4	Intermediate	39	42	47	50	53	Married	Married	Married	Married	103.48	96.75	81.01	79.32	77.67
1480	0	4898	Female	cycle+diploma	Poor	Poor	Ideal	Intermediate	Ideal	Ideal	2	1	3	Intermediate	48	51	55	58	61	Married	Married	Married	Married	88.72	78.77	99.2	66.02	73.43
1481	0	4941	Female	Higher Diploma	Intermediate	Ideal	Ideal	Ideal	Ideal	Intermediate	1	3	4	Intermediate	23	28	31	34	36	Single	Single	Single	Married	92.16	81.51	90.65	69.64	68.67
1482	0	3943	Male	cycle+diploma	Intermediate	Intermediate	Ideal	Ideal	Ideal	Intermediate	1	2	3	Intermediate	22	25	28		32	Married	Divorced+Widowed	Divorced+Widowed		100.85	80.69	79		84.62
1483	0	4766	Female	cycle+diploma	Ideal	Ideal	Intermediate	Ideal	Ideal	Intermediate	2	2	4	Intermediate	45	49	51	55	58	Married	Married	Married	Married	96.19	79.88	78.77	88.31	74.99
1484	0	3921	Female	cycle+diploma	Ideal	Intermediate	Intermediate	Ideal	Ideal	Poor	2	1	3	Intermediate	25	28	30	33	36	Single	Single	Single	Single	109.02	92.58	91.29	89.39	87.52
1485	1	1704	Female	cycle+diploma	Intermediate	Ideal	Ideal	Ideal	Ideal	Ideal	2	3	5	Ideal	41	44	47			Married	Divorced+Widowed	Divorced+Widowed		66.3	72.84	57.21
1486	0	2294	Female	Higher Diploma	Intermediate	Ideal	Ideal	Ideal	Ideal	Poor	1	3	4	Intermediate	20		27			Married		Married		97.93		82.08
1487	0	5106	Male	cycle+diploma	Ideal	Ideal	Intermediate	Ideal	Poor	Poor	1	2	3	Intermediate	29	32	35	40	43	Married	Married	Married	Married	86.42	94.01	68.77	72.62	87.02
1488	1	2910	Female	illiterate+primary	Ideal	Intermediate	Intermediate	Ideal	Ideal	Intermediate	2	1	3	Intermediate	46	49	52	56	60	Married	Married	Married	Married	60.66	79.88	68.86	53.71	43.34
1489	0	4242	Female	Higher Diploma	Intermediate	Intermediate	Intermediate	Ideal	Ideal	Intermediate	1	1	2	Poor	39	42	47	50		Married	Married	Married	Married	67.98	73.87	71.32	69.84
1490	0	4242	Male	Higher Diploma	Ideal	Ideal	Poor	Intermediate	Intermediate	Intermediate	1	1	2	Poor	40	44	49	52		Married	Married	Married	Married	62.08	70.61	68.17	66.75
1491	0	5159	Female	illiterate+primary	Intermediate	Intermediate	Poor	Intermediate	Ideal	Intermediate	1	0	1	Poor	44	47	51	54	58	Married	Married	Married	Married	96.86	93.41	78.77	60.51	66.02
1492	0	5091	Female	cycle+diploma	Ideal	Ideal	Ideal	Ideal	Ideal	Intermediate	2	3	5	Ideal	32	35	39	42	46	Married	Married	Married	Married	95.1	88.14	75.45	73.87	64.01
1493	0	4465	Female	cycle+diploma	Poor	Intermediate	Intermediate	Ideal	Ideal	Poor	1	1	2	Poor	24	29	33	36		Married	Married	Married	Divorced+Widowed	109.79	80.94	78.7	77.05
1494	1	2541	Female	illiterate+primary	Poor	Ideal	Poor	Ideal	Ideal	Ideal	2	2	4	Intermediate	49	52	55	58	61	Married	Married	Married	Married	79.88	78.22	60.09	58.83	64.64
1495	0	4770	Female	illiterate+primary	Intermediate	Ideal	Ideal	Ideal	Ideal	Ideal	2	3	5	Ideal	42	45	48	51	55	Divorced+Widowed	Divorced+Widowed	Divorced+Widowed	Divorced+Widowed	73.87	82.16	70.82	61.8	60.09
1496	0	4211	Female	cycle+diploma	Ideal	Ideal	Ideal	Ideal	Ideal	Intermediate	2	3	5	Ideal	22	27	30	34		Single	Single	Single	Single	85.02	82.08	80.37	78.14
1497	0	4770	Female	cycle+diploma	Ideal	Ideal	Ideal	Ideal	Ideal	Poor	2	3	5	Ideal	20	23	26	29	33	Single	Single	Single	Single	86.22	95.89	82.66	72.13	70.13
1498	0	4915	Male	Higher Diploma	Ideal	Ideal	Ideal	Ideal	Ideal	Intermediate	2	3	5	Ideal	24	27	32	35	38	Single	Single	Married	Married	81.26	87.65	76.82	82.86	73.65
1499	0	4763	Female	illiterate+primary	Intermediate	Ideal	Intermediate	Ideal	Ideal	Intermediate	1	2	3	Intermediate	48	51	54	57	61	Married	Married	Married	Married	70.82	69.35	77.13	66.49	73.43
1500	0	4615	Female	Higher Diploma	Intermediate	Poor	Intermediate	Ideal	Ideal	Ideal	2	1	3	Intermediate	36	40	43	46	49	Married	Married	Married	Married	77.05	74.92	83.32	71.83	70.33
1501	1	597	Female	illiterate+primary	Intermediate	Intermediate	Intermediate	Ideal	Ideal	Intermediate	1	1	2	Poor	58	61	64	68	71	Married	Married	Married	Married	66.02	51.86	50.77	54.84	53.7
1502	0	3856	Male	cycle+diploma	Intermediate	Intermediate	Ideal	Ideal	Ideal	Ideal	2	2	4	Intermediate	42	47	50	53		Single	Single	Single	Single	97.16	76.16	92.96	81.11
1503	0	3063	Female	cycle+diploma	Intermediate	Ideal	Intermediate	Ideal	Ideal	Ideal	2	2	4	Intermediate	57	62	65			Divorced+Widowed	Divorced+Widowed	Divorced+Widowed		75.52	72.91	62.85
1504	0	3454	Female	cycle+diploma	Ideal	Ideal	Ideal	Ideal	Ideal	Poor	2	3	5	Ideal	21	25	28	31		Single	Married	Married	Married	97.25	94.55	92.58	90.65
1505	1	4344	Female	Higher Diploma	Poor	Intermediate	Intermediate	Ideal	Ideal	Ideal	2	1	3	Intermediate	45	48	51	55	60	Married	Married	Married	Married	72.33	80.45	69.35	67.43	53.84
1506	0	4564	Female	Higher Diploma	Ideal	Ideal	Ideal	Ideal	Ideal	Ideal	3	3	6	Ideal	27	29	33	36	39	Married	Married	Married	Married	93.23	106	89.39	87.52	111
1507	0	5020	Female	cycle+diploma	Ideal	Ideal	Ideal	Ideal	Ideal	Poor	2	3	5	Ideal	20	23	26	29	33	Single	Single	Single	Married	86.22	84.42	82.66	91.93	78.7
1508	1	1966	Female	illiterate+primary	Intermediate	Intermediate	Poor	Ideal	Ideal	Ideal	2	1	3	Intermediate	63			74	77	Married			Married	74.4			59	38.46
1509	1	589	Female	illiterate+primary	Intermediate	Ideal	Poor	Ideal	Ideal	Ideal	2	2	4	Intermediate	49	53	57	60	64	Married	Married	Married	Married	71.19	54.85	59.25	52.22	50.77
1510	0	1034	Male	cycle+diploma	Intermediate	Ideal	Intermediate	Ideal	Poor	Poor	0	2	2	Poor	27	29				Married	Married			79.56	86.42
1511	0	5211	Female	cycle+diploma	Intermediate	Ideal	Ideal	Ideal	Ideal	Ideal	2	3	5	Ideal	32	36	39	43	47	Married	Married	Married	Married	90.02	87.52	75.45	83.32	71.32
1512	1	971	Female	cycle+diploma	Poor	Ideal	Ideal	Ideal	Ideal	Ideal	2	3	5	Ideal	33		38		44	Married		Married		78.7		50.59		53.04
1513	0	3992	Female	Higher Diploma	Ideal	Ideal	Ideal	Ideal	Ideal	Poor	2	3	5	Ideal	24	29	32	35		Single	Single	Single	Single	123.33	91.93	79.25	101.63
1514	0	5220	Male	cycle+diploma	Ideal	Intermediate	Ideal	Ideal	Ideal	Poor	2	2	4	Intermediate	22	25	28	33	36	Single	Single	Single	Married	95.57	110.81	87.03	84.03	82.28
1515	0	4340	Male	cycle+diploma	Intermediate	Intermediate	Ideal	Intermediate	Ideal	Poor	1	1	2	Poor	39		44		51	Married		Married		80.56		70.61		82.26
1516	1	3814	Male	cycle+diploma	Intermediate	Ideal	Ideal	Ideal	Ideal	Poor	1	3	4	Intermediate	43	46	50	52	56	Married	Married	Married	Married	71.1	76.69	61.89	66.75	59.34
1517	0	4396	Female	cycle+diploma	Ideal	Ideal	Ideal	Ideal	Ideal	Intermediate	2	3	5	Ideal	38	41	44	47	50	Married	Married	Married	Married	75.98	74.39	95.4	81.01	69.84
1518	0	3469	Male	cycle+diploma	Intermediate	Intermediate	Intermediate	Ideal	Ideal	Ideal	2	1	3	Intermediate	56	59	63	66		Married	Married	Married	Married	79.42	77.77	68.06	66.64
1519	0	3935	Female	cycle+diploma	Intermediate	Intermediate	Ideal	Ideal	Ideal	Intermediate	1	2	3	Intermediate	50		54	57	61	Married		Married	Married	69.84		99.9	75.52	84.66
1520	0	3938	Female	Higher Diploma	Ideal	Ideal	Ideal	Ideal	Ideal	Ideal	3	3	6	Ideal	32		36	39	43	Married		Married	Married	79.25		100.92	85.7	65.37
1521	0	3322	Female	Higher Diploma	Intermediate	Ideal	Ideal	Ideal	Ideal	Intermediate	1	3	4	Intermediate	22		27	31		Single		Married	Married	96.57		82.08	79.81
1522	1	4445	Male	Higher Diploma	Ideal	Ideal	Intermediate	Intermediate	Poor	Poor	1	1	2	Poor	41	44	47	51	55	Married	Married	Married	Married	83.63	96.96	94.94	82.26	59.75
1523	1	2134	Female	cycle+diploma	Poor	Ideal	Ideal	Ideal	Ideal	Poor	1	3	4	Intermediate	38	42	46	49	52	Married	Married	Married	Married	71.63	65.83	57.62	51.21	50.14
1524	0	5656	Male	cycle+diploma	Ideal	Ideal	Ideal	Ideal	Intermediate	Ideal	2	3	5	Ideal	20	26	29	32	36	Single	Single	Married	Married	91.14	88.26	78.45	76.82	91.4
1525	0	4851	Male	illiterate+primary	Ideal	Ideal	Intermediate	Intermediate	Intermediate	Poor	1	1	2	Poor	43	48	51		56	Married	Married	Married		78.33	75.62	74.05		71.49
1526	0	4851	Female	cycle+diploma	Intermediate	Ideal	Ideal	Ideal	Ideal	Ideal	2	3	5	Ideal	42	47	50		55	Married	Married	Married		73.87	71.32	62.24		60.09
1527	0	3096	Female	illiterate+primary	Intermediate	Ideal	Ideal	Ideal	Ideal	Intermediate	1	3	4	Intermediate	32		36	40		Married		Married	Married	90.02		87.52	98.12
1528	0	3907	Female	Higher Diploma	Ideal	Ideal	Ideal	Ideal	Ideal	Poor	2	3	5	Ideal	30	33	35	38	41	Married	Married	Married	Married	80.37	89.39	77.6	86.3	74.39
1529	1	2916	Female	cycle+diploma	Poor	Intermediate	Intermediate	Ideal	Ideal	Ideal	2	1	3	Intermediate	49	52	55	58	61	Married	Married	Married	Married	70.33	61.37	60.09	58.83	57.61
1530	0	4909	Male	Higher Diploma	Intermediate	Ideal	Ideal	Ideal	Ideal	Ideal	2	3	5	Ideal	48	51	53	57	61	Married	Married	Married	Married	92.04	82.26	73.01	70.99	76.68
1531	0	4847	Female	cycle+diploma	Poor	Poor	Intermediate	Ideal	Ideal	Ideal	2	1	3	Intermediate	38	41	43	47	51	Married	Married	Married	Married	82.95	74.39	73.36	63.56	69.35
1532	0	5107	Male	Higher Diploma	Poor	Ideal	Intermediate	Ideal	Ideal	Poor	1	2	3	Intermediate	22	25	28	32	36	Single	Single	Single	Married	90.78	98.75	87.03	84.62	82.28
1533	0	4526	Female	cycle+diploma	Intermediate	Intermediate	Ideal	Ideal	Ideal	Ideal	2	2	4	Intermediate	32	35			45	Married	Married			90.02	88.14			72.33
1534	0	4817	Male	cycle+diploma	Intermediate	Ideal	Ideal	Ideal	Intermediate	Poor	0	3	3	Intermediate	20	23	26	29	33	Single	Single	Single	Single	103.41	90.14	88.26	86.42	76.28
1535	0	1405	Male	illiterate+primary	Ideal	Ideal	Ideal	Ideal	Poor	Intermediate	1	3	4	Intermediate	40	43				Married	Married			80	78.33
1536	1	2023	Male	cycle+diploma	Intermediate	Ideal	Poor	Ideal	Poor	Poor	0	2	2	Poor	35			46		Married			Married	68.77			58.56
1537	0	4031	Female	cycle+diploma	Intermediate	Ideal	Ideal	Ideal	Ideal	Poor	1	3	4	Intermediate	33			44		Married			Married	89.39			72.84
1538	1	4319	Female	cycle+diploma	Poor	Poor	Intermediate	Intermediate	Ideal	Ideal	2	0	2	Poor	55	58	62	65	68	Married	Married	Married	Married	85.71	74.99	64.19	62.85	49.37
1539	0	3728	Female	cycle+diploma	Intermediate	Ideal	Intermediate	Ideal	Ideal	Intermediate	1	2	3	Intermediate	51	53	58	61		Married	Married	Married	Married	78.77	77.67	66.02	64.64
1540	0	4676	Male	Higher Diploma	Poor	Ideal	Ideal	Ideal	Ideal	Intermediate	1	3	4	Intermediate	31	34	37	41	44	Married	Married	Married	Married	85.22	92.7	81.7	79.44	86.41
1541	1	1420	Male	illiterate+primary	Ideal	Poor	Ideal	Poor	Ideal	Poor	2	1	3	Intermediate	63	65	68	71		Married	Married	Married	Married	68.06	60.92	46.41	39.41
1542	1	1767	Female	cycle+diploma	Ideal	Intermediate	Poor	Ideal	Ideal	Ideal	3	1	4	Intermediate	61	65	68	71	74	Married	Divorced+Widowed	Divorced+Widowed	Divorced+Widowed	69.67	62.85	54.84	68.44	77.27
1543	0	4811	Male	Higher Diploma	Ideal	Ideal	Ideal	Ideal	Ideal	Ideal	3	3	6	Ideal	39	43	46	49	52	Married	Married	Married	Married	109.5	106.46	95.61	83.43	91.66
1544	0	4811	Female	Higher Diploma	Ideal	Ideal	Ideal	Ideal	Ideal	Intermediate	2	3	5	Ideal	31	34	37	41	44	Married	Married	Married	Married	101.45	102.34	86.91	84.5	82.74
1545	0	4237	Male	cycle+diploma	Poor	Intermediate	Poor	Poor	Ideal	Poor	1	0	1	Poor	38		44	47	50	Married		Married	Married	90.13		86.41	76.16	82.84
1546	0	3638	Male	Higher Diploma	Intermediate	Intermediate	Ideal	Ideal	Ideal	Ideal	2	2	4	Intermediate	37	40	44	47		Married	Married	Married	Married	101.85	88.87	96.96	76.16
1547	0	5046	Male	cycle+diploma	Intermediate	Intermediate	Ideal	Ideal	Ideal	Ideal	2	2	4	Intermediate	35	38	41	45	48	Married	Married	Married	Married	93.07	101.14	99.03	85.8	75.62
1548	1	4347	Male	Higher Diploma	Intermediate	Ideal	Ideal	Ideal	Intermediate	Ideal	1	3	4	Intermediate	41	45	48	51	55	Married	Married	Married	Married	92.29	85.8	84.01	74.05	59.75
1549	1	4343	Female	cycle+diploma	Intermediate	Ideal	Ideal	Ideal	Ideal	Intermediate	1	3	4	Intermediate	42	46	49	52	56	Married	Married	Married	Married	79.61	81.58	79.88	61.37	53.71
1550	0	2559	Male	Higher Diploma	Ideal	Ideal	Ideal	Ideal	Ideal	Poor	2	3	5	Ideal	24		31			Single		Married		74.29		85.22
1551	0	5966	Female	cycle+diploma	Intermediate	Ideal	Ideal	Ideal	Ideal	Intermediate	1	3	4	Intermediate	20	24	27	30	37	Single	Single	Single	Married	84.18	95.22	93.23	80.37	76.51
1552	0	4018	Male	Higher Diploma	Intermediate	Intermediate	Ideal	Ideal	Ideal	Intermediate	1	2	3	Intermediate	32	35	39	43		Married	Married	Married	Married	109.45	103.29	89.5	78.33
1553	0	4451	Male	Higher Diploma	Intermediate	Ideal	Ideal	Ideal	Ideal	Ideal	2	3	5	Ideal	50	54	56	60	63	Married	Married	Married	Married	74.57	80.55	79.42	77.22	75.61
1554	0	4243	Female	cycle+diploma	Ideal	Intermediate	Ideal	Ideal	Ideal	Ideal	3	2	5	Ideal	46	49	52	55	58	Married	Married	Married	Married	64.01	70.33	78.22	67.43	66.02
1555	0	2720	Female	Higher Diploma	Ideal	Ideal	Ideal	Ideal	Ideal	Poor	2	3	5	Ideal	22	27	30			Single	Married	Married		75.76	107.5	80.37
1556	1	1829	Female	illiterate+primary	Intermediate	Poor	Ideal	Ideal	Ideal	Intermediate	1	2	3	Intermediate	40	44	47	50		Married	Married	Married	Married	74.92	64.92	57.21	50.85
1557	0	4027	Male	Higher Diploma	Ideal	Intermediate	Intermediate	Poor	Ideal	Intermediate	2	0	2	Poor	49	53		56	60	Married	Married		Married	75.1	81.11		79.42	63.1
1558	0	2140	Female	cycle+diploma	Intermediate	Ideal	Intermediate	Ideal	Ideal	Poor	1	2	3	Intermediate	62	65	68			Married	Married	Married		72.91	71.39	61.54
1559	0	3769	Female	cycle+diploma	Poor	Intermediate	Ideal	Ideal	Ideal	Ideal	2	2	4	Intermediate	46	50	52	57		Married	Married	Married	Married	81.58	91.46	68.86	75.52
1560	1	3028	Female	illiterate+primary	Poor	Poor	Poor	Intermediate	Ideal	Ideal	2	0	2	Poor	62	65	68	72	75	Married	Married	Married	Married	96.77	62.85	61.54	53.32	42.66
1561	0	4219	Female	cycle+diploma	Intermediate	Poor	Intermediate	Ideal	Ideal	Ideal	2	1	3	Intermediate	46	49	52	55	58	Married	Married	Married	Married	81.58	79.88	78.22	67.43	66.02
1562	0	4212	Male	Higher Diploma	Intermediate	Intermediate	Ideal	Ideal	Ideal	Intermediate	1	2	3	Intermediate	53	56	59	62	65	Married	Married	Married	Married	73.01	64.9	70	62.22	60.92
1563	0	2935	Male	cycle+diploma	Ideal	Intermediate	Ideal	Ideal	Ideal	Poor	2	2	4	Intermediate	23	27	31	34		Single	Single	Married	Married	100.14	97.37	85.22
1564	0	4750	Male	cycle+diploma	Intermediate	Intermediate	Ideal	Ideal	Intermediate	Ideal	1	2	3	Intermediate	42	45	49	52	55	Married	Married	Married	Married	78.88	96.28	83.43	81.69	65.36
1565	0	4750	Female	Higher Diploma	Intermediate	Ideal	Ideal	Ideal	Ideal	Poor	1	3	4	Intermediate	40	44	48	50	53	Married	Married	Married	Married	66.76	82.74	70.82	79.32	60.94
1566	0	3859	Male	cycle+diploma	Poor	Ideal	Poor	Ideal	Ideal	Poor	1	2	3	Intermediate	28	32	34	38		Single	Married	Married	Married	108.49	84.62	75.74	90.13
1567	0	3398	Male	cycle+diploma	Intermediate	Intermediate	Ideal	Ideal	Poor	Poor	0	2	2	Poor	47	50	53	56		Married	Married	Married	Married	76.16	82.84	73.01	71.49
1568	0	4353	Female	cycle+diploma	Intermediate	Ideal	Ideal	Ideal	Ideal	Intermediate	1	3	4	Intermediate	39	41	45	47	51	Married	Married	Married	Married	75.45	84.5	72.33	63.56	61.8
1569	0	4463	Female	cycle+diploma	Ideal	Ideal	Ideal	Ideal	Ideal	Intermediate	2	3	5	Ideal	26	29	32	35	38	Married	Married	Married	Married	93.89	80.94	79.25	77.6	75.98
1570	0	4646	Male	Higher Diploma	Poor	Ideal	Ideal	Ideal	Intermediate	Ideal	1	3	4	Intermediate	32	35	40	45		Married	Married	Married	Married	97.2	82.86	80	77.24
1571	0	4646	Female	cycle+diploma	Intermediate	Ideal	Ideal	Ideal	Ideal	Poor	1	3	4	Intermediate	27	31	35	40		Married	Married	Married	Married	83.09	71.12	69.15	74.92
1572	0	5193	Female	cycle+diploma	Poor	Intermediate	Intermediate	Ideal	Ideal	Ideal	2	1	3	Intermediate	30			41	44	Married			Married	80.37			66.3	82.74
1573	0	5675	Male	cycle+diploma	Intermediate	Ideal	Ideal	Ideal	Ideal	Ideal	2	3	5	Ideal	22	25	28	32	37	Single	Single	Single	Single	92.64	98.75	96.69	94.01	101.85
1574	0	5139	Male	cycle+diploma	Intermediate	Ideal	Intermediate	Ideal	Ideal	Ideal	2	2	4	Intermediate	34	38	41	44	48	Married	Married	Married	Married	92.7	90.13	79.44	77.78	84.01
1575	0	4960	Male	cycle+diploma	Intermediate	Ideal	Ideal	Ideal	Ideal	Intermediate	1	3	4	Intermediate	51	53	56	61	64	Married	Married	Married	Married	74.05	73.01	71.49	62.66	67.59
1576	0	5139	Female	cycle+diploma	Intermediate	Intermediate	Ideal	Ideal	Ideal	Poor	1	2	3	Intermediate	30	35	38	41	44	Married	Married	Married	Married	80.37	69.15	67.71		72.84
1577	0	5447	Female	cycle+diploma	Intermediate	Ideal	Ideal	Ideal	Ideal	Ideal	2	3	5	Ideal	42	45	49	53	57	Married	Married	Married	Married	73.87	72.33	70.33	77.67	66.49
1578	0	5335	Female	cycle+diploma	Ideal	Ideal	Intermediate	Ideal	Ideal	Poor	2	2	4	Intermediate	25	28	33	36	40	Married	Married	Married	Divorced+Widowed	83.24	81.51	78.7	77.05	74.92
1579	0	3915	Female	cycle+diploma	Ideal	Ideal	Ideal	Ideal	Ideal	Poor	2	3	5	Ideal	22	25	28	32		Single	Single	Married	Single	96.57	94.55	92.58	79.25
1580	0	2827	Male	cycle+diploma	Ideal	Ideal	Ideal	Ideal	Ideal	Poor	2	3	5	Ideal	20	22	27			Single	Single	Single		92.06	100.85	87.65
1581	0	5156	Male	Higher Diploma	Poor	Poor	Ideal	Ideal	Intermediate	Intermediate	0	2	2	Poor	48	51	54	58	62	Married	Married	Married	Married	89.91	82.26	72.5	63.99	62.22
1582	0	5156	Female	cycle+diploma	Intermediate	Ideal	Ideal	Ideal	Ideal	Ideal	2	3	5	Ideal	42	46	49	53	56	Married	Married	Married	Married	82.8	94.07	79.88	68.38	76.05
1583	0	5147	Female	illiterate+primary	Poor	Ideal	Intermediate	Poor	Ideal	Ideal	2	1	3	Intermediate	47	50	53	57	61	Married	Married	Married	Married	92.02	102.74	100.6	97.81	64.64
1584	0	5147	Female	cycle+diploma	Ideal	Ideal	Ideal	Ideal	Ideal	Ideal	3	3	6	Ideal	22	26	29	32	36	Married	Married	Married	Married	109.69	93.89	91.93	70.62	87.52
1585	0	3403	Male	cycle+diploma	Intermediate	Poor	Ideal	Poor	Ideal	Intermediate	1	1	2	Poor	54	58	61	63		Married	Married	Married	Married	72.5	78.31	86.05	75.61
1586	0	4455	Female	cycle+diploma	Intermediate	Ideal	Intermediate	Ideal	Ideal	Ideal	2	2	4	Intermediate	34	38	41	44	47	Married	Married	Married	Married	88.76	86.3	84.5	95.4	71.32
1587	0	5056	Female	cycle+diploma	Intermediate	Ideal	Ideal	Ideal	Ideal	Intermediate	1	3	4	Intermediate	33	36	39	42	47	Married	Married	Married	Married	78.7	77.05	85.7	65.83	71.32
1588	0	5601	Male	cycle+diploma	Intermediate	Ideal	Poor	Ideal	Poor	Intermediate	0	2	2	Poor	42	45	50		57	Married	Married	Married		71.6	70.11	67.69		78.87
1589	0	5240	Female	cycle+diploma	Ideal	Ideal	Ideal	Ideal	Ideal	Poor	2	3	5	Ideal	35	37	42	46	49	Married	Married	Married	Married	77.6	68.19	65.83	64.01	79.88
1590	1	4047	Female	illiterate+primary	Intermediate	Ideal	Poor	Ideal	Ideal	Ideal	2	2	4	Intermediate	58	61	64	67	72	Married	Married	Married	Married	74.99	73.43	71.89	61.98	59.84
1591	0	5063	Female	Higher Diploma	Ideal	Intermediate	Intermediate	Intermediate	Ideal	Intermediate	2	0	2	Poor	43	48	51	54	57	Single	Single	Single	Single	73.36	70.82	69.35	67.9	66.49
1592	0	4772	Female	cycle+diploma	Ideal	Intermediate	Intermediate	Ideal	Ideal	Poor	2	1	3	Intermediate	39	42	45	48	52	Single	Single	Single	Single	85.7	83.91	82.16	70.82	101.31
1593	1	2120	Female	cycle+diploma	Ideal	Ideal	Ideal	Ideal	Ideal	Intermediate	2	3	5	Ideal	37			49	52	Married			Divorced+Widowed	76.51			56.42	68.86
1594	0	4789	Female	cycle+diploma	Poor	Intermediate	Intermediate	Poor	Ideal	Ideal	2	0	2	Poor	39	42	44	48	52	Married	Married	Married	Married	98.81	83.91	64.92	80.45	61.37
1595	0	4716	Female	illiterate+primary	Intermediate	Ideal	Intermediate	Ideal	Ideal	Ideal	2	2	4	Intermediate	57	61	65	68	70	Divorced+Widowed	Divorced+Widowed	Divorced+Widowed	Divorced+Widowed	75.52	64.64	62.85	61.54	60.68
1596	0	4367	Male	cycle+diploma	Intermediate	Ideal	Intermediate	Ideal	Ideal	Intermediate	1	2	3	Intermediate	49	52	55	58	61	Married	Married	Married	Married	83.43	81.69	72	78.31	86.05
1597	0	4208	Female	Higher Diploma	Ideal	Ideal	Intermediate	Ideal	Ideal	Poor	2	2	4	Intermediate	24	30	33	36		Single	Married	Married	Married	105.01	91.29	103.07	100.92
1598	1	1780	Female	cycle+diploma	Poor	Intermediate	Intermediate	Poor	Ideal	Ideal	2	0	2	Poor	45	49	52	54	58	Married	Married	Married	Married	94.73	62.67	55.24	45.21	30.39
1599	0	5727	Female	cycle+diploma	Poor	Ideal	Ideal	Intermediate	Ideal	Ideal	2	2	4	Intermediate	43	48	51	55	59	Married	Married	Married	Married	82.22	80.45	90.82	76.59	74.46
1600	0	4639	Female	illiterate+primary	Intermediate	Intermediate	Ideal	Ideal	Intermediate	Ideal	1	2	3	Intermediate	57	60	63	67	70	Married	Married	Married	Married	68.13	95.77	83.48	81.17	79.48
1601	0	4543	Female	cycle+diploma	Intermediate	Poor	Ideal	Ideal	Ideal	Intermediate	1	2	3	Intermediate	26	30	34	38		Single	Single	Single	Single	92.65	105.26	102.34	75.98
1602	0	5987	Female	cycle+diploma	Ideal	Ideal	Ideal	Ideal	Ideal	Poor	2	3	5	Ideal	25	31	34	37	41	Married	Married	Married	Married	116	90.65	78.14	76.51	74.39
1603	0	4170	Male	cycle+diploma	Ideal	Ideal	Ideal	Ideal	Ideal	Ideal	3	3	6	Ideal	21	26	29	33		Single	Single	Single	Married	99.37	98.05	96.01	84.03
1604	0	4705	Male	cycle+diploma	Intermediate	Intermediate	Intermediate	Poor	Poor	Intermediate	0	0	0	Poor	51	54	58	61	64	Married	Married	Married	Married	92.31	80.55	70.49	76.68	75.08
1605	0	4978	Female	cycle+diploma	Intermediate	Ideal	Ideal	Poor	Ideal	Poor	1	2	3	Intermediate	49	51	54	58	62	Married	Married	Married	Married	70.33	90.82	88.93	86.47	72.91
1606	1	2741	Female	cycle+diploma	Intermediate	Intermediate	Ideal	Intermediate	Ideal	Ideal	2	1	3	Intermediate	55	58	61	64	68	Married	Married	Married	Married	76.59	74.99	64.64	56.41	54.84
1607	1	1171	Male	cycle+diploma	Poor	Intermediate	Poor	Ideal	Ideal	Poor	1	1	2	Poor	59		65	69		Married		Married	Married	63.54		55.7	59.23
1608	1	2539	Female	Higher Diploma	Intermediate	Intermediate	Intermediate	Ideal	Ideal	Intermediate	1	1	2	Poor	54		59	64		Married		Married	Married	77.13		74.46	56.41
1609	0	3715	Male	Higher Diploma	Ideal	Ideal	Ideal	Ideal	Ideal	Poor	2	3	5	Ideal	27		32	37		Single		Married	Married	87.65		94.01	90.76
1610	0	5166	Male	cycle+diploma	Poor	Intermediate	Intermediate	Intermediate	Poor	Ideal	1	0	1	Poor	34	37	42	45	48	Married	Married	Married	Married	75.74	74.16	65.47	70.11	75.62
1611	1	3803	Female	cycle+diploma	Intermediate	Intermediate	Intermediate	Poor	Ideal	Poor	1	0	1	Poor	50	55	59	62		Married	Married	Married	Married	79.32	67.43	65.56	57.2
1612	0	5151	Female	illiterate+primary	Intermediate	Ideal	Ideal	Ideal	Ideal	Poor	1	3	4	Intermediate	46	50	53	56	60	Married	Married	Married	Married	82.69	79.32	77.67	76.05	73.94
1613	0	5155	Male	Higher Diploma	Ideal	Ideal	Ideal	Ideal	Ideal	Ideal	3	3	6	Ideal	29	33	37	40	43	Married	Married	Married	Married	110.4	84.03	101.85	88.87	78.33
1614	0	5162	Male	cycle+diploma	Ideal	Ideal	Intermediate	Ideal	Ideal	Ideal	3	2	5	Ideal	22	25	28	32	36	Single	Married	Married	Married	115.96	88.89	87.03	94.01	82.28
1615	0	5153	Male	cycle+diploma	Ideal	Ideal	Ideal	Ideal	Ideal	Ideal	3	3	6	Ideal	20	24	27	30	34	Single	Single	Married	Married	128.73	99.44	109.26	106.98	92.7
1616	0	4628	Male	illiterate+primary	Ideal	Ideal	Ideal	Ideal	Poor	Poor	1	3	4	Intermediate	52		56	61	64	Married		Married	Married	81.69		97.17	86.05	84.25
1617	0	5654	Female	illiterate+primary	Poor	Ideal	Intermediate	Ideal	Ideal	Ideal	2	2	4	Intermediate	49	53	56	61	64	Married	Married	Married	Married	73.89	60.94	76.05	73.43	71.89
1618	0	3997	Male	illiterate+primary	Ideal	Ideal	Ideal	Ideal	Poor	Poor	1	3	4	Intermediate	25	30	33	36		Single	Married	Married	Married	88	95.34	104.75	82.28
1619	0	4319	Male	illiterate+primary	Intermediate	Poor	Intermediate	Ideal	Ideal	Poor	1	1	2	Poor	50	53	56	59	62	Married	Married	Married	Married	82.84	81.11	71.49	70	62.22
1620	1	3851	Female	cycle+diploma	Intermediate	Ideal	Ideal	Ideal	Ideal	Poor	1	3	4	Intermediate	48	51	54	57	60	Married	Married	Married	Married	70.82	69.35	67.9	66.49	58.01
1621	0	924	Male	cycle+diploma	Intermediate	Ideal	Intermediate	Intermediate	Ideal	Poor	1	1	2	Poor	50	52				Married	Married			67.69	66.75
1622	0	1183	Female	cycle+diploma	Poor	Ideal	Ideal	Ideal	Ideal	Poor	1	3	4	Intermediate	42	45				Married	Married			83.91	72.33
1623	0	1147	Male	cycle+diploma	Poor	Ideal	Ideal	Ideal	Poor	Ideal	1	3	4	Intermediate	23	27				Single	Single			81.83	87.65
1624	0	1424	Female	cycle+diploma	Ideal	Ideal	Ideal	Ideal	Ideal	Poor	2	3	5	Ideal	20	24				Married	Married			69.16	74.71
1625	0	4646	Female	illiterate+primary	Poor	Intermediate	Ideal	Ideal	Ideal	Ideal	2	2	4	Intermediate	51	54	56	59	63	Divorced+Widowed	Divorced+Widowed	Divorced+Widowed	Divorced+Widowed	78.77	77.13	66.95	65.56	63.74
1626	0	5728	Female	cycle+diploma	Intermediate	Ideal	Ideal	Ideal	Poor	Intermediate	0	3	3	Intermediate	42	46	49	54	58	Married	Married	Married	Married	96.75	94.07	79.88	77.13	86.47
1627	0	5728	Male	cycle+diploma	Intermediate	Ideal	Ideal	Ideal	Poor	Poor	0	3	3	Intermediate	45	48	51		60	Married	Married	Married		81.31	68.65	67.22		69.51
1628	0	5493	Male	Higher Diploma	Ideal	Ideal	Ideal	Ideal	Ideal	Intermediate	2	3	5	Ideal	40	44	47	51	55	Married	Married	Married	Married	91.89	77.78	84.61	74.05	79.98
1629	0	4502	Female	cycle+diploma	Poor	Ideal	Ideal	Ideal	Ideal	Ideal	2	3	5	Ideal	40	44			52	Married	Married			85.1	95.4			68.86
1630	0	4378	Female	cycle+diploma	Ideal	Ideal	Ideal	Ideal	Ideal	Ideal	3	3	6	Ideal	24	28			36	Married	Married			95.22	119.92			77.05
1631	0	1570	Female	Higher Diploma	Ideal	Ideal	Ideal	Ideal	Ideal	Intermediate	2	3	5	Ideal	21	25				Married	Married			85.62	94.55
1632	1	4196	Female	cycle+diploma	Poor	Ideal	Ideal	Ideal	Ideal	Intermediate	1	3	4	Intermediate	51	54	57	61	65	Married	Married	Married	Married	92.22	60.51	75.52	64.64	56.01
1633	1	2807	Male	cycle+diploma	Intermediate	Ideal	Poor	Intermediate	Poor	Intermediate	0	1	1	Poor	56	59	62	66		Married	Married	Married	Married	68.71	77.77	62.22	43.74
1634	0	4467	Female	cycle+diploma	Intermediate	Ideal	Ideal	Ideal	Ideal	Poor	1	3	4	Intermediate	31	34	36	40	43	Married	Married	Married	Married	79.81	78.14	87.52	74.92	73.36
1635	1	2681	Female	illiterate+primary	Poor	Intermediate	Poor	Intermediate	Ideal	Poor	1	0	1	Poor	52	55	58	61	64	Divorced+Widowed	Divorced+Widowed	Divorced+Widowed	Divorced+Widowed	78.22	76.59	66.02	57.61	63.3
1636	1	1829	Female	Higher Diploma	Poor	Ideal	Poor	Ideal	Ideal	Poor	1	2	3	Intermediate	50	53	57	60	63	Single	Single	Single	Single	69.84	68.38	53.33	65.1	63.74
1637	0	5140	Male	cycle+diploma	Intermediate	Ideal	Ideal	Ideal	Ideal	Intermediate	1	3	4	Intermediate	28	31	35	38	42	Married	Married	Married	Married	118.84	106.23	112.62	90.13	87.63
1638	0	4997	Female	illiterate+primary	Poor	Intermediate	Intermediate	Intermediate	Ideal	Intermediate	1	0	1	Poor	52	56	59	62	66	Married	Married	Married	Married	79.28	76.05	65.56	64.19	62.41
1639	0	5218	Male	Higher Diploma	Ideal	Intermediate	Ideal	Ideal	Intermediate	Intermediate	1	2	3	Intermediate	50	53	56	61	64	Married	Married	Married	Married	80.19	81.11	64.9	62.66	67.59
1640	0	4494	Female	cycle+diploma	Ideal	Ideal	Intermediate	Ideal	Ideal	Ideal	3	2	5	Ideal	41	44	47	50	54	Single	Single	Single	Single	97.43	82.74	81.01	91.46	77.13
1641	0	2665	Female	Higher Diploma	Intermediate	Ideal	Ideal	Ideal	Ideal	Poor	1	3	4	Intermediate	21	24	28			Single	Single	Married		112.13	109.79	106.75
1642	0	4555	Female	cycle+diploma	Intermediate	Intermediate	Ideal	Ideal	Ideal	Ideal	2	2	4	Intermediate	42	46	48	51	55	Married	Married	Married	Married	83.91	81.58	80.45	78.77	76.59
1643	0	4553	Female	cycle+diploma	Poor	Ideal	Intermediate	Ideal	Ideal	Ideal	2	2	4	Intermediate	37	41	44	46	50	Divorced+Widowed	Single	Divorced+Widowed	Divorced+Widowed	86.91	84.5	64.92	71.83	69.84
1644	1	1841	Female	illiterate+primary	Intermediate	Intermediate	Poor	Ideal	Ideal	Ideal	2	1	3	Intermediate	54	57	60	64		Married	Married	Married	Married	67.09	66.49	58.01	56.41
1645	0	5023	Male	Higher Diploma	Ideal	Intermediate	Ideal	Intermediate	Intermediate	Poor	1	1	2	Poor	38	41	44	48	51	Single	Single	Single	Single	96.45	99.03	77.78	62.77	61.46
1646	1	698	Female	illiterate+primary	Poor	Poor	Ideal	Poor	Ideal	Ideal	2	1	3	Intermediate	55	59	62	65		Married	Married	Married	Married	67.43	58.42	57.2	71.39
1647	0	4280	Male	cycle+diploma	Intermediate	Intermediate	Intermediate	Ideal	Ideal	Ideal	2	1	3	Intermediate	41	43	46	49	52	Married	Married	Married	Married	79.44	78.33	85.2	75.1	73.53
1648	0	4509	Female	cycle+diploma	Poor	Intermediate	Ideal	Ideal	Ideal	Poor	1	2	3	Intermediate	33	37	39	43	46	Married	Married	Married	Married	89.39	86.91	85.7	73.36	71.83
1649	0	5215	Female	cycle+diploma	Ideal	Ideal	Ideal	Poor	Ideal	Poor	2	2	4	Intermediate	24	28	31	35	39	Married	Married	Married	Married	111.47	106.75	90.65		85.7
1650	0	3704	Female	cycle+diploma	Ideal	Ideal	Ideal	Ideal	Ideal	Ideal	3	3	6	Ideal	27	31	34	37		Married	Married	Married	Married	93.23	71.12	69.64	76.51
1651	0	4952	Female	cycle+diploma	Intermediate	Ideal	Ideal	Ideal	Ideal	Intermediate	1	3	4	Intermediate	41	44	47	51	54	Married	Married	Married	Married	73.51	82.74	71.32	78.77	67.9
1652	0	5170	Male	illiterate+primary	Intermediate	Ideal	Ideal	Intermediate	Intermediate	Ideal	1	2	3	Intermediate	55	59	62	65	69	Married	Divorced+Widowed	Married	Divorced+Widowed	84.61	70	62.22	60.92	65.25
1653	0	5142	Male	Higher Diploma	Ideal	Ideal	Ideal	Ideal	Ideal	Intermediate	2	3	5	Ideal	43	46	49	53	57	Married	Married	Married	Married	87.98	95.61	75.1	81.11	78.87
1654	0	4793	Female	cycle+diploma	Ideal	Ideal	Ideal	Ideal	Ideal	Ideal	3	3	6	Ideal	28	31	34	37	41	Married	Married	Married	Married	92.58	90.65	102.34	86.91	74.39
1655	0	2516	Female	Higher Diploma	Ideal	Ideal	Ideal	Ideal	Ideal	Poor	2	3	5	Ideal	27	31	34			Single	Single	Single		89.61	104.52	102.34
1656	0	4900	Male	illiterate+primary	Ideal	Ideal	Ideal	Ideal	Ideal	Ideal	3	3	6	Ideal	47	50	53	56	61	Married	Married	Married	Married	76.16	101.35	91.02	89.12	76.68
1657	0	4901	Female	cycle+diploma	Intermediate	Ideal	Ideal	Ideal	Ideal	Ideal	2	3	5	Ideal	36	39	43	46	50	Married	Married	Married	Married	87.52	98.81	83.32	94.07	79.32
1658	1	1640	Female	cycle+diploma	Intermediate	Ideal	Ideal	Ideal	Ideal	Intermediate	1	3	4	Intermediate	53	56	59	62	66	Married	Married	Married	Married	77.67	76.05	58.42	64.19	55.62
1659	0	4611	Female	Higher Diploma	Intermediate	Ideal	Ideal	Ideal	Ideal	Poor	1	3	4	Intermediate	27	30	33	36	40	Single	Single	Single	Single	93.23	105.26	103.07	113.36	85.1
1660	0	5303	Female	cycle+diploma	Ideal	Intermediate	Poor	Ideal	Ideal	Ideal	3	1	4	Intermediate	20	25	28	32	35	Single	Single	Single	Single	86.22	94.55	106.75	103.79	101.63
1661	0	4993	Female	Higher Diploma	Intermediate	Ideal	Ideal	Ideal	Ideal	Poor	1	3	4	Intermediate	25	27	31	34	38	Single	Single	Single	Single	94.55	107.5	79.81	88.76	86.3
1662	0	4150	Male	cycle+diploma	Intermediate	Ideal	Ideal	Ideal	Ideal	Poor	1	3	4	Intermediate	21	24	27	30	33	Single	Single	Married	Married	113.96	111.59	97.37	116.64	93.35
1663	1	636	Female	cycle+diploma	Poor	Poor	Intermediate	Intermediate	Ideal	Intermediate	1	0	1	Poor	55	58	62	65	68	Married	Married	Married	Married	63.56	52.96	64.19	56.01	61.54
1664	0	4577	Female	Higher Diploma	Intermediate	Ideal	Ideal	Ideal	Ideal	Ideal	2	3	5	Ideal	29	31	35	38	41	Married	Married	Married	Married	106	79.81	77.6	67.71	74.39
1665	0	4916	Female	illiterate+primary	Poor	Ideal	Ideal	Poor	Ideal	Ideal	2	2	4	Intermediate	54	58	61	64	68	Married	Married	Married	Married	77.13	74.99	64.64	82.9	61.54
1666	1	593	Female	illiterate+primary	Intermediate	Poor	Intermediate	Intermediate	Ideal	Ideal	2	0	2	Poor	60	63	67	70		Divorced+Widowed	Divorced+Widowed	Divorced+Widowed	Divorced+Widowed	62.08	56.8	55.23	60.68
1667	0	3492	Male	cycle+diploma	Ideal	Ideal	Ideal	Ideal	Ideal	Ideal	3	3	6	Ideal	20			29		Single			Married	92.06			78.45
1668	0	4838	Female	cycle+diploma	Ideal	Ideal	Ideal	Ideal	Ideal	Intermediate	2	3	5	Ideal	41	43	46	49	54	Divorced+Widowed	Divorced+Widowed	Divorced+Widowed	Single	74.39	83.32	94.07	62.67	60.51
1669	1	3267	Male	illiterate+primary	Poor	Poor	Ideal	Ideal	Ideal	Ideal	2	2	4	Intermediate	60	64	67	72		Married	Married	Married	Married	69.51	67.59	60.07	53.03
1670	0	4739	Male	Higher Diploma	Intermediate	Poor	Ideal	Ideal	Ideal	Poor	1	2	3	Intermediate	40	44	47	51	53	Married	Married	Married	Married	99.72	86.41	76.16	82.26	73.01
1671	0	5202	Male	cycle+diploma	Ideal	Intermediate	Intermediate	Ideal	Intermediate	Ideal	2	1	3	Intermediate	33	37	40	45	47	Married	Married	Married	Married	106.03	101.85	99.72	77.24	69.13
1672	0	5167	Female	cycle+diploma	Intermediate	Ideal	Ideal	Ideal	Ideal	Ideal	2	3	5	Ideal	30	34	37	40	44	Married	Married	Married	Married	119.38	88.76	100.21	98.12	72.84
1673	1	993	Female	illiterate+primary	Intermediate	Intermediate	Poor	Poor	Ideal	Ideal	2	0	2	Poor	57	63		68	72	Married	Divorced+Widowed		Divorced+Widowed	91.19	56.8		61.54	48
1674	0	2235	Female	cycle+diploma	Ideal	Ideal	Ideal	Ideal	Ideal	Intermediate	2	3	5	Ideal	21	27				Single	Married			115.62	107.5
1675	0	4760	Female	illiterate+primary	Ideal	Ideal	Ideal	Ideal	Ideal	Ideal	3	3	6	Ideal	42	46	49	52	55	Divorced+Widowed	Divorced+Widowed	Divorced+Widowed	Divorced+Widowed	93.91	81.58	103.47	78.22	88.31
1676	0	2949	Male	cycle+diploma	Intermediate	Ideal	Ideal	Ideal	Ideal	Poor	1	3	4	Intermediate	36	39	45			Married	Married	Married		82.28	80.56	96.28
1677	0	2949	Female	cycle+diploma	Intermediate	Intermediate	Ideal	Ideal	Ideal	Poor	1	2	3	Intermediate	27	29	35			Married	Married	Married		93.23	91.93	77.6
1678	0	4264	Female	cycle+diploma	Intermediate	Ideal	Ideal	Intermediate	Ideal	Poor	1	2	3	Intermediate	43	47	50	55		Married	Married	Married	Married	99.06	93.41	79.32	76.59
1679	0	1209	Female	Higher Diploma	Intermediate	Ideal	Ideal	Ideal	Ideal	Poor	1	3	4	Intermediate	37	41				Single	Single			100.21	84.5
1680	0	2347	Male	cycle+diploma	Poor	Intermediate	Ideal	Ideal	Ideal	Ideal	2	2	4	Intermediate	50	54	57			Married	Married	Married		90.76	98.54	70.99
1681	0	3524	Female	Higher Diploma	Intermediate	Ideal	Ideal	Ideal	Ideal	Ideal	2	3	5	Ideal	25	28	32	35		Married	Married	Married	Married	94.55	92.58	116.59	88.14
1682	0	4249	Male	Higher Diploma	Ideal	Ideal	Ideal	Ideal	Ideal	Intermediate	2	3	5	Ideal	22	25	29	33		Single	Single	Married	Married	120.41	98.75	107.74	84.03
1683	0	3365	Female	cycle+diploma	Ideal	Ideal	Ideal	Ideal	Ideal	Intermediate	2	3	5	Ideal	20	25	29			Married	Married	Married		104.94	109.02	91.93
1684	1	4984	Male	cycle+diploma	Intermediate	Poor	Ideal	Ideal	Poor	Poor	0	2	2	Poor	47	50	53	59	62	Married	Married	Married	Married	83.69	82.84	81.11	70	41.98
1685	1	4094	Female	cycle+diploma	Intermediate	Ideal	Poor	Intermediate	Ideal	Poor	1	1	2	Poor	43	47	49	52	57	Married	Married	Married	Married	72.48	63.56	62.67	61.37	53.33
1686	0	2694	Female	cycle+diploma	Ideal	Ideal	Ideal	Ideal	Ideal	Intermediate	2	3	5	Ideal	22	25	29			Single	Single	Married		85.02	74.18	72.13
1687	0	5534	Male	cycle+diploma	Poor	Intermediate	Intermediate	Poor	Poor	Ideal	1	0	1	Poor	34	39	43	46	49	Married	Married	Married	Married	109.28	89.5	87.02	85.2	83.43
1688	0	4663	Female	cycle+diploma	Poor	Ideal	Ideal	Ideal	Ideal	Ideal	2	3	5	Ideal	30	35	40	43		Married	Married	Married	Married	103.69	88.14	74.92	83.32
1689	0	3910	Male	cycle+diploma	Ideal	Intermediate	Intermediate	Ideal	Ideal	Poor	2	1	3	Intermediate	40		46	51		Married		Married	Married	99.72		85.2	74.05
1690	0	3910	Female	cycle+diploma	Intermediate	Ideal	Intermediate	Ideal	Ideal	Ideal	2	2	4	Intermediate	37		42	47		Married		Married	Married	100.21		96.75	71.32
1691	0	4164	Male	cycle+diploma	Ideal	Ideal	Ideal	Ideal	Poor	Ideal	2	3	5	Ideal	20				32	Single				92.06				94.01
1692	1	783	Female	illiterate+primary	Poor	Ideal	Intermediate	Ideal	Ideal	Ideal	2	2	4	Intermediate	58	63	66	68	71	Married	Married	Married	Married	73.02	56.8	62.41	54.84	53.7
1693	1	865	Female	Higher Diploma	Ideal	Poor	Intermediate	Ideal	Ideal	Ideal	3	1	4	Intermediate	54	59	62	66		Married	Married	Married	Divorced+Widowed	77.13	58.42	64.19	70.89
1694	1	808	Female	illiterate+primary	Intermediate	Poor	Poor	Ideal	Ideal	Intermediate	1	1	2	Poor	57	61	64	67	71	Married	Married	Married	Married	67.3	57.61	63.3	49.72	53.7
1695	0	5606	Female	cycle+diploma	Poor	Intermediate	Intermediate	Ideal	Ideal	Intermediate	1	1	2	Poor	45	48	53	57	61	Married	Married	Married	Married	82.16	70.82	68.38	66.49	73.43
1696	0	3694	Female	cycle+diploma	Poor	Intermediate	Intermediate	Poor	Ideal	Intermediate	1	0	1	Poor	41		48	52		Married		Married	Married	74.39		80.45	78.22
1697	0	4024	Male	cycle+diploma	Intermediate	Ideal	Ideal	Ideal	Ideal	Ideal	2	3	5	Ideal	41	44	47	52		Married	Married	Married	Married	105.36	96.96	94.94	91.66
1698	0	4024	Female	cycle+diploma	Intermediate	Intermediate	Ideal	Ideal	Ideal	Ideal	2	2	4	Intermediate	34	38	41	45		Married	Married	Married	Married	83.14	86.3	74.39	72.33
1699	0	5341	Male	Higher Diploma	Ideal	Ideal	Ideal	Ideal	Ideal	Poor	2	3	5	Ideal	25	30	34	37	40	Married	Married	Married	Married	100.96	122.43	75.74	74.16	88.87
1700	0	4793	Female	illiterate+primary	Poor	Ideal	Intermediate	Intermediate	Ideal	Poor	1	1	2	Poor	55	58	61	65	68	Married	Married	Married	Married	67.43	74.99	73.43	71.39	69.9
1701	0	4418	Female	Higher Diploma	Poor	Intermediate	Intermediate	Ideal	Ideal	Ideal	2	1	3	Intermediate	38	41	43	46	50	Married	Married	Married	Married	75.98	74.39	73.36	81.58	69.84
1702	0	5529	Male	Higher Diploma	Intermediate	Intermediate	Poor	Poor	Ideal	Poor	1	0	1	Poor	29		34	37	44	Married		Married	Married	138.76			81.7	70.61
1703	0	5154	Female	cycle+diploma	Poor	Ideal	Ideal	Ideal	Ideal	Poor	1	3	4	Intermediate	41	44	47	51	55	Married	Married	Married	Married	102.04	82.74	81.01	78.77	76.59
1704	0	5157	Female	cycle+diploma	Intermediate	Ideal	Ideal	Ideal	Intermediate	Ideal	1	3	4	Intermediate	22	25	30	33	36	Single	Married	Married	Married	92.81	83.24	80.37	78.7	87.52
1705	1	1980	Female	cycle+diploma	Poor	Poor	Intermediate	Ideal	Ideal	Ideal	2	1	3	Intermediate	48	52	55		60	Married	Married	Married		63.12	68.86	49.1		47.4
1706	0	4039	Female	cycle+diploma	Ideal	Intermediate	Ideal	Ideal	Ideal	Poor	2	2	4	Intermediate	26			34	37	Single			Single	82.66			88.76	61.38
1707	1	3581	Male	cycle+diploma	Ideal	Ideal	Ideal	Ideal	Poor	Intermediate	1	3	4	Intermediate	61	64	66	69	73	Married	Married	Married	Married	69.02	75.08	66.64	72.49	57.59
1708	0	3107	Male	Higher Diploma	Poor	Intermediate	Ideal	Ideal	Poor	Poor	0	2	2	Poor	43		52			Married		Married		106.46		61.03
1709	0	5275	Female	cycle+diploma	Poor	Ideal	Ideal	Ideal	Ideal	Intermediate	1	3	4	Intermediate	31			41	46	Married			Married	90.65			74.39	71.83
1710	0	5157	Male	cycle+diploma	Intermediate	Intermediate	Intermediate	Ideal	Ideal	Ideal	2	1	3	Intermediate	54	58	61	64	68	Married	Married	Married	Married	84.24	78.31	76.68	75.08	73
1711	0	5204	Male	cycle+diploma	Ideal	Ideal	Ideal	Ideal	Ideal	Intermediate	2	3	5	Ideal	20	23	29	32	34	Single	Single	Single	Married	127.49	112.37	96.01	94.01	92.7
1712	1	1708	Female	illiterate+primary	Poor	Poor	Intermediate	Ideal	Ideal	Ideal	2	1	3	Intermediate	58		68			Married		Married		76.01		49.37
1713	0	2389	Female	cycle+diploma	Ideal	Ideal	Ideal	Ideal	Ideal	Ideal	3	3	6	Ideal	30		36			Married		Married		91.29		87.52
1714	0	4577	Female	Higher Diploma	Ideal	Intermediate	Ideal	Ideal	Ideal	Poor	2	2	4	Intermediate	25				37	Single				83.24				86.91
1715	0	4849	Male	Higher Diploma	Ideal	Intermediate	Intermediate	Intermediate	Intermediate	Ideal	2	0	2	Poor	52	55	59	62	65	Married	Married	Married	Married	88.44	79.98	77.77	76.14	67.11
1716	0	4849	Female	Higher Diploma	Intermediate	Ideal	Intermediate	Poor	Ideal	Ideal	2	1	3	Intermediate	47	51	54	57	61	Married	Married	Married	Married	99.39	90.82	88.93	75.52	84.66
1717	0	5158	Male	cycle+diploma	Intermediate	Ideal	Ideal	Ideal	Ideal	Intermediate	1	3	4	Intermediate	30	34	37	40	45	Married	Married	Married	Married	116.11	113.41	111.04	99.72	96.28
1718	0	2500	Male	cycle+diploma	Ideal	Ideal	Ideal	Ideal	Ideal	Poor	2	3	5	Ideal	25		32			Single		Married		80.69		84.62
1719	0	4323	Male	cycle+diploma	Intermediate	Ideal	Ideal	Ideal	Poor	Ideal	1	3	4	Intermediate	37	41	44	49		Married	Married	Married	Married	91.77	88.25	86.41	93.61
1720	0	2421	Female	cycle+diploma	Intermediate	Ideal	Intermediate	Ideal	Ideal	Ideal	2	2	4	Intermediate	34	37	41			Married	Married	Married		88.76	86.91	66.3
1721	1	3077	Female	illiterate+primary	Intermediate	Intermediate	Poor	Ideal	Ideal	Ideal	2	1	3	Intermediate	64	67	70	74	77	Married	Married	Married	Married	60.36	61.98	60.68	59	57.77
1722	1	2782	Female	cycle+diploma	Ideal	Ideal	Ideal	Ideal	Ideal	Poor	2	3	5	Ideal	34	37	40	44	48	Married	Married	Married	Married	78.14	86.91	74.92	58.43	63.12
1723	1	4040	Female	illiterate+primary	Intermediate	Intermediate	Ideal	Ideal	Ideal	Poor	1	2	3	Intermediate	58	61	64	67	70	Married	Married	Married	Married	66.02	73.43	82.9	61.98	48.68
1724	0	5470	Male	cycle+diploma	Intermediate	Intermediate	Ideal	Ideal	Ideal	Ideal	2	2	4	Intermediate	26	29	32	35	41	Married	Married	Married	Married	98.05	96.01	115.01	103.29	99.03
1725	1	1824	Female	illiterate+primary	Poor	Intermediate	Intermediate	Ideal	Ideal	Intermediate	1	1	2	Poor	57	61	64	67	70	Married	Married	Married	Married	62.68	64.64	56.41	49.72	44.19
1726	0	2047	Female	Higher Diploma	Ideal	Intermediate	Poor	Ideal	Ideal	Ideal	3	1	4	Intermediate	48	51	54			Single	Single	Single		70.82	90.82	77.13
1727	0	4263	Female	Higher Diploma	Ideal	Ideal	Ideal	Ideal	Ideal	Poor	2	3	5	Ideal	29				40	Married				106				66.76
1728	0	4841	Male	cycle+diploma	Intermediate	Ideal	Ideal	Ideal	Poor	Poor	0	3	3	Intermediate	28		33	38	41	Married		Married	Married	87.03		93.35	81.13	107.97
1729	0	3415	Male	cycle+diploma	Ideal	Ideal	Ideal	Ideal	Intermediate	Ideal	2	3	5	Ideal	40	42	46	49		Married	Married	Married	Married	88.87	87.63	76.69	75.1
1730	0	4233	Male	illiterate+primary	Ideal	Intermediate	Intermediate	Ideal	Ideal	Intermediate	2	1	3	Intermediate	36	42	44	47		Single	Single	Single	Single	81.45	71.6	64.55	69.13
1731	0	4319	Female	cycle+diploma	Ideal	Ideal	Poor	Ideal	Poor	Poor	1	2	3	Intermediate	20	22	25	29	31	Single	Single	Single	Single	97.93	96.57	94.55	91.93	79.81
1732	0	1218	Male	cycle+diploma	Ideal	Ideal	Poor	Ideal	Poor	Poor	1	2	3	Intermediate	44	48				Married	Married			103.84	84.01
1733	0	5744	Female	cycle+diploma	Intermediate	Ideal	Ideal	Ideal	Intermediate	Ideal	1	3	4	Intermediate	38	41	45	49	53	Married	Married	Married	Married	80.84	66.3	94.73	79.88	77.67
1734	1	2658	Female	illiterate+primary	Poor	Ideal	Poor	Ideal	Ideal	Poor	1	2	3	Intermediate	62	66		72		Divorced+Widowed	Divorced+Widowed		Divorced+Widowed	72.91	70.89		59.84
1735	0	1668	Female	Higher Diploma	Intermediate	Poor	Intermediate	Ideal	Ideal	Poor	1	1	2	Poor	37	41				Single	Single			76.51	74.39
1736	0	5236	Female	illiterate+primary	Poor	Ideal	Ideal	Ideal	Ideal	Poor	1	3	4	Intermediate	38	42	46	49	53	Married	Married	Married	Married	75.98	73.87	71.83	79.88	60.94
1737	0	4618	Male	Higher Diploma	Intermediate	Ideal	Ideal	Ideal	Poor	Poor	0	3	3	Intermediate	36	40			48	Married	Married			102.57	80			75.62
1738	0	5241	Female	illiterate+primary	Intermediate	Ideal	Intermediate	Ideal	Ideal	Intermediate	1	2	3	Intermediate	50	53	57	60	64	Married	Married	Married	Married	85	77.67	66.49	65.1	63.3
1739	0	4618	Female	cycle+diploma	Ideal	Ideal	Ideal	Ideal	Ideal	Intermediate	2	3	5	Ideal	33	37		42	46	Married	Married		Married	89.39	100.21			64.01
1740	0	2422	Female	cycle+diploma	Intermediate	Ideal	Ideal	Ideal	Ideal	Ideal	2	3	5	Ideal	30	33	37			Married	Married	Married		64.47	70.13	76.51
1741	1	2362	Male	Higher Diploma	Intermediate	Poor	Poor	Ideal	Ideal	Poor	1	1	2	Poor	57	60	63	65	69	Married	Married	Married	Married	64.44	69.51	61.78	55.7	59.23
1742	0	3237	Female	Higher Diploma	Poor	Poor	Ideal	Ideal	Ideal	Poor	1	2	3	Intermediate	45	48	50	53		Married	Married	Married	Married	64.46	63.12	79.32	68.38
1743	0	3657	Male	cycle+diploma	Ideal	Intermediate	Ideal	Ideal	Ideal	Intermediate	2	2	4	Intermediate	21	24	27	31		Single	Single	Single	Single	91.42	89.51	72.74	77.36
1744	0	4259	Female	illiterate+primary	Ideal	Ideal	Ideal	Ideal	Ideal	Intermediate	2	3	5	Ideal	62	65	68	71	74	Married	Married	Married	Married	72.91	71.39	80.6	78.92	67.02
1745	0	2763	Male	cycle+diploma	Intermediate	Ideal	Ideal	Ideal	Poor	Poor	0	3	3	Intermediate	28	30		35		Married	Married		Married	96.69	106.98		92.05
1746	0	4529	Female	illiterate+primary	Intermediate	Poor	Ideal	Ideal	Ideal	Intermediate	1	2	3	Intermediate	56	59	62	65	68	Married	Married	Divorced+Widowed	Divorced+Widowed	77.08	74.46	72.91	62.85	61.54
1747	0	4232	Female	cycle+diploma	Intermediate	Ideal	Ideal	Ideal	Ideal	Poor	1	3	4	Intermediate	51	54	56	59	62	Divorced+Widowed	Divorced+Widowed	Divorced+Widowed	Divorced+Widowed	78.77	77.13	66.95	74.46	64.19
1748	0	4830	Male	cycle+diploma	Intermediate	Intermediate	Intermediate	Ideal	Ideal	Ideal	2	1	3	Intermediate	27	30	33	37	40	Married	Married	Married	Married	97.37	85.82	84.03	81.7	80
1749	1	3032	Female	illiterate+primary	Poor	Poor	Ideal	Intermediate	Ideal	Poor	1	1	2	Poor	53	56	59	63	67	Married	Married	Married	Divorced+Widowed	72.76	76.05	65.56	56.8	41.26
1750	0	2512	Female	cycle+diploma	Ideal	Ideal	Ideal	Ideal	Ideal	Poor	2	3	5	Ideal	23	26	30			Single	Single	Single		95.89	93.89	71.62
1751	1	3147	Female	illiterate+primary	Poor	Intermediate	Intermediate	Intermediate	Ideal	Ideal	2	0	2	Poor	62	65	69	72		Divorced+Widowed	Divorced+Widowed	Divorced+Widowed	Divorced+Widowed	95.34	71.39	69.41	48
1752	0	4886	Female	cycle+diploma	Intermediate	Intermediate	Ideal	Ideal	Ideal	Ideal	2	2	4	Intermediate	55	58	62	65	68	Married	Married	Married	Divorced+Widowed	88.31	74.99	84.07	71.39	69.9
1753	0	4670	Female	cycle+diploma	Intermediate	Ideal	Ideal	Ideal	Ideal	Poor	1	3	4	Intermediate	23	28	31		36	Married	Married	Married		95.89	106.75	71.12		87.52
1754	0	4599	Male	cycle+diploma	Intermediate	Ideal	Ideal	Ideal	Ideal	Poor	1	3	4	Intermediate	31	36	40	43		Married	Married	Married	Married	75.94	74.69	72.62	87.02
1755	0	4610	Female	cycle+diploma	Ideal	Ideal	Ideal	Ideal	Ideal	Poor	2	3	5	Ideal	28	32	35	40		Married	Married	Married	Married	95.13	79.25	88.14	74.92
1756	0	1464	Female	illiterate+primary	Poor	Poor	Poor	Ideal	Ideal	Intermediate	1	1	2	Poor	59	63				Married	Married			91.35	72.4
1757	1	4084	Male	illiterate+primary	Ideal	Intermediate	Intermediate	Ideal	Ideal	Ideal	3	1	4	Intermediate	58	61	64	67	71	Married	Married	Married	Married	70.49	69.02	75.08	66.18	58.41
1758	0	4674	Female	cycle+diploma	Intermediate	Ideal	Poor	Ideal	Ideal	Ideal	2	2	4	Intermediate	49	52	55	58	62	Married	Married	Married	Married	79.88	68.86	88.31	74.99	64.19
1759	0	4415	Female	cycle+diploma	Intermediate	Intermediate	Ideal	Ideal	Ideal	Ideal	2	2	4	Intermediate	33	37	40	43	46	Married	Married	Married	Married	89.39	86.91	98.12	83.32	81.58
1760	0	3926	Male	Higher Diploma	Poor	Intermediate	Ideal	Poor	Ideal	Poor	1	1	2	Poor	49				59	Married				62.33				63.54
1761	1	3316	Male	cycle+diploma	Poor	Ideal	Ideal	Ideal	Poor	Poor	0	3	3	Intermediate	59	63	66	69	74	Married	Married	Married	Married	91.68	75.61	83.08	59.23	69.99
1762	0	4760	Female	Higher Diploma	Ideal	Ideal	Ideal	Ideal	Ideal	Poor	2	3	5	Ideal	28	31	34	38	41	Married	Married	Married	Married	92.58	79.81	102.34	75.98	84.5
1763	0	2892	Male	cycle+diploma	Ideal	Ideal	Ideal	Ideal	Intermediate	Ideal	2	3	5	Ideal	27	30		35		Married	Married		Married	87.65	106.98		75.21
1764	0	3334	Male	cycle+diploma	Ideal	Ideal	Ideal	Ideal	Ideal	Ideal	3	3	6	Ideal	26	30	35			Married	Married	Married		99.14	85.82	75.21
1765	0	4773	Female	cycle+diploma	Poor	Intermediate	Ideal	Ideal	Ideal	Intermediate	1	2	3	Intermediate	41	44	47	50	54	Married	Married	Married	Married	84.5	72.84	81.01	69.84	67.9
1766	1	4116	Male	Higher Diploma	Ideal	Intermediate	Intermediate	Ideal	Poor	Poor	1	1	2	Poor	51	54	57	61	64	Married	Married	Married	Married	61.46	65.82	70.99	62.66	51.6
1767	0	4785	Female	Higher Diploma	Poor	Intermediate	Ideal	Intermediate	Ideal	Poor	1	1	2	Poor	37	40	43	47	50	Married	Married	Married	Married	76.51	85.1	65.37	71.32	62.24
1768	0	4777	Male	cycle+diploma	Intermediate	Poor	Intermediate	Intermediate	Ideal	Poor	1	0	1	Poor	46	49	52	56	59	Married	Married	Married	Married	74.44	75.1	66.75	71.49	70
1769	0	3763	Male	Higher Diploma	Intermediate	Poor	Intermediate	Ideal	Intermediate	Poor	0	1	1	Poor	42	45	48	52		Single	Single	Single	Single	78.88	70.11	68.65	61.03
1770	1	3002	Female	cycle+diploma	Ideal	Intermediate	Ideal	Ideal	Ideal	Poor	2	2	4	Intermediate	39	42	45	49	52	Single	Single	Single	Single	85.7	83.91	72.33	56.42	68.86
1771	0	4867	Female	illiterate+primary	Poor	Intermediate	Ideal	Intermediate	Ideal	Intermediate	1	1	2	Poor	51	54	58	61	64	Married	Married	Married	Married	89.47	67.9	66.02	73.43	71.89
1772	1	1789	Male	illiterate+primary	Ideal	Ideal	Intermediate	Ideal	Ideal	Ideal	3	2	5	Ideal	63	66	69			Married	Married	Married		76.45	83.08	59.23
1773	0	5222	Female	cycle+diploma	Intermediate	Ideal	Intermediate	Ideal	Ideal	Intermediate	1	2	3	Intermediate	21	25	28	33	36	Married	Married	Married	Married	93.47	94.55	92.58	78.7	87.52
1774	0	4402	Female	illiterate+primary	Poor	Intermediate	Ideal	Ideal	Ideal	Poor	1	2	3	Intermediate	34	37	40	46		Married	Married	Married	Married	83.14	86.91	85.1	81.58
1775	1	1731	Female	cycle+diploma	Poor	Poor	Ideal	Ideal	Ideal	Intermediate	1	2	3	Intermediate	50	52	56	59		Married	Married	Married	Married	69.84	78.22	53.71	52.59
1776	0	3582	Male	cycle+diploma	Intermediate	Ideal	Ideal	Poor	Ideal	Intermediate	1	2	3	Intermediate	57	59	63	66		Married	Married	Married	Married	78.87	77.77	68.06	66.64
1777	0	4398	Female	cycle+diploma	Poor	Ideal	Intermediate	Ideal	Ideal	Ideal	2	2	4	Intermediate	61	64	68	71	73	Divorced+Widowed	Divorced+Widowed	Married	Divorced+Widowed	84.66	93.12	69.9	78.92	67.49
1778	0	4399	Female	cycle+diploma	Intermediate	Intermediate	Poor	Poor	Ideal	Ideal	2	0	2	Poor	55	58	60	63	67	Married	Married	Married	Divorced+Widowed	67.43	74.99	73.94	63.74	70.4
1779	0	2185	Male	Higher Diploma	Poor	Intermediate	Ideal	Ideal	Ideal	Intermediate	1	2	3	Intermediate	37	40	43			Married	Married	Married		67.81	72.62	65.01
1780	0	2185	Female	Higher Diploma	Intermediate	Ideal	Intermediate	Ideal	Ideal	Intermediate	1	2	3	Intermediate	34	37	40			Married	Married	Married		88.76	86.91	74.92
1781	0	3559	Male	cycle+diploma	Ideal	Ideal	Ideal	Ideal	Poor	Poor	1	3	4	Intermediate	49	52	56	59		Married	Married	Married	Married	83.43	81.69	64.9	77.77
1782	0	5013	Female	cycle+diploma	Intermediate	Ideal	Intermediate	Ideal	Ideal	Ideal	2	2	4	Intermediate	42	45	47	50	55	Married	Married	Married	Married	73.87	82.16	71.32	62.24	60.09
1783	0	4126	Female	cycle+diploma	Ideal	Ideal	Ideal	Ideal	Ideal	Ideal	3	3	6	Ideal	22	26	31	33		Married	Married	Married	Married	75.76	82.66	71.12	70.13
1784	0	5424	Male	cycle+diploma	Intermediate	Ideal	Ideal	Ideal	Ideal	Ideal	2	3	5	Ideal	24	27	29	35	38	Single	Single	Married	Married	74.29	79.56	78.45	82.86	90.13
1785	0	5391	Female	illiterate+primary	Poor	Intermediate	Intermediate	Poor	Ideal	Ideal	2	0	2	Poor	36	40	43	49	51	Married	Married	Married	Married	112.83	110.22	96.07	79.88	78.77
1786	0	3633	Male	cycle+diploma	Poor	Poor	Ideal	Intermediate	Poor	Intermediate	0	1	1	Poor	45	48	50		55	Married	Married	Married		77.24	84.01	74.57		72
1787	0	3472	Female	cycle+diploma	Intermediate	Ideal	Ideal	Ideal	Ideal	Intermediate	1	3	4	Intermediate	38	40	43	47		Married	Married	Married	Married	86.3	85.1	73.36	71.32
1788	0	4704	Female	illiterate+primary	Intermediate	Intermediate	Ideal	Intermediate	Ideal	Poor	1	1	2	Poor	55	58	61	65	68	Married	Married	Married	Married	67.43	66.02	64.64	62.85	61.54
1789	0	4851	Female	Higher Diploma	Ideal	Ideal	Ideal	Ideal	Poor	Ideal	2	3	5	Ideal	29	31	35	38	42	Single	Single	Single	Single	106	79.81	88.14	99.51	83.91
1790	0	4208	Female	illiterate+primary	Poor	Intermediate	Ideal	Ideal	Ideal	Ideal	2	2	4	Intermediate	46	49	54	58		Married	Married	Married	Married	64.01	70.33	60.51	66.02
1791	0	4571	Female	cycle+diploma	Intermediate	Ideal	Ideal	Ideal	Ideal	Poor	1	3	4	Intermediate	25	27	31	34	37	Single	Married	Married	Married	83.24	73.15	79.81	69.64	68.19
1792	0	4061	Female	illiterate+primary	Intermediate	Ideal	Intermediate	Intermediate	Ideal	Poor	1	1	2	Poor	54	58	61	65		Married	Married	Married	Married	86.31	74.99	100.05	62.85
1793	0	4937	Female	cycle+diploma	Intermediate	Ideal	Ideal	Ideal	Ideal	Ideal	2	3	5	Ideal	37	41	44	47	51	Married	Married	Married	Married	97.26	97.43	95.4	81.01	78.77
1794	0	2740	Male	cycle+diploma	Ideal	Ideal	Ideal	Ideal	Poor	Ideal	2	3	5	Ideal	24	28	32			Single	Single	Married		89.51	96.69	76.82
1795	0	4061	Female	cycle+diploma	Ideal	Ideal	Ideal	Ideal	Ideal	Poor	2	3	5	Ideal	28	32	35	39		Single	Single	Single	Single	100.63	90.02	114.16	85.7
1796	0	4801	Male	cycle+diploma	Intermediate	Ideal	Ideal	Ideal	Poor	Poor	0	3	3	Intermediate	35	39	42	45	48	Married	Married	Married	Married	100.85	89.5	87.63	77.24	84.01
1797	0	3664	Female	Higher Diploma	Ideal	Ideal	Intermediate	Ideal	Ideal	Ideal	3	2	5	Ideal	34	38	41	44		Married	Married	Married	Married	78.14	86.3	74.39	72.84
1798	0	3722	Male	cycle+diploma	Poor	Ideal	Poor	Ideal	Ideal	Ideal	2	2	4	Intermediate	52	56	59	62	68	Married	Married	Married	Married	97.53	89.12	87.26	76.14
1799	0	4201	Female	cycle+diploma	Intermediate	Intermediate	Ideal	Ideal	Ideal	Poor	1	2	3	Intermediate	25	30	33	36		Married		Married	Married	97.16	80.37	78.7	68.67
1800	1	3044	Female	cycle+diploma	Poor	Intermediate	Ideal	Ideal	Ideal	Ideal	2	2	4	Intermediate	53	56	60	64	67	Married	Divorced+Widowed	Married	Divorced+Widowed	101.08	76.05	65.1	56.41	49.72
1801	0	3942	Female	illiterate+primary	Poor	Poor	Intermediate	Poor	Ideal	Poor	1	0	1	Poor	49	53		60		Married	Married		Married	79.88	89.56		65.1
1802	0	1441	Male	Higher Diploma	Ideal	Ideal	Ideal	Ideal	Ideal	Ideal	3	3	6	Ideal	33		37			Married		Married		84.03		81.7
1803	1	2038	Male	illiterate+primary	Intermediate	Intermediate	Ideal	Ideal	Ideal	Ideal	2	2	4	Intermediate	57	60	65	68		Married	Married	Married	Married	66.93	69.51	55.7	54.54
1804	0	4730	Male	cycle+diploma	Poor	Ideal	Intermediate	Ideal	Intermediate	Ideal	1	2	3	Intermediate	43	47	50	53	56	Married	Married	Married	Married	107.96	94.94	92.96	81.11	71.49
1805	0	4730	Female	cycle+diploma	Intermediate	Ideal	Ideal	Ideal	Ideal	Ideal	2	3	5	Ideal	38	41	44	48	51	Married	Married	Married	Married	109.34	97.43	82.74	70.82	61.8
1806	0	3937	Male	cycle+diploma	Intermediate	Intermediate	Ideal	Poor	Ideal	Ideal	2	1	3	Intermediate	42	45	48	53		Married	Married	Married	Married	107.21	96.28	94.27	91.02
1807	0	3937	Female	cycle+diploma	Intermediate	Intermediate	Ideal	Ideal	Ideal	Ideal	2	2	4	Intermediate	37	41	44	48		Married	Married	Married	Married	100.21	84.5	82.74	92.76
1808	0	4409	Female	illiterate+primary	Poor	Ideal	Ideal	Poor	Ideal	Poor	1	2	3	Intermediate	47	50	53	56	59	Married	Married	Married	Married	71.32	62.24	77.67	76.05	74.46
1809	0	3974	Female	cycle+diploma	Intermediate	Ideal	Ideal	Ideal	Intermediate	Poor	0	3	3	Intermediate	21		28	32		Single		Married	Married	97.25		106.75	90.02
1810	0	4877	Female	cycle+diploma	Ideal	Ideal	Ideal	Ideal	Ideal	Ideal	3	3	6	Ideal	26	29	32	37	39	Married	Married	Married	Married	105.08	91.93	90.02	86.91	85.7
1811	0	2962	Male	Higher Diploma	Intermediate	Intermediate	Ideal	Ideal	Intermediate	Poor	0	2	2	Poor	31	34	37	39		Married	Married	Married	Married	94.67	92.7	67.81	73.13
1812	0	4522	Male	cycle+diploma	Intermediate	Intermediate	Ideal	Ideal	Ideal	Poor	1	2	3	Intermediate	28	32	35	37	41	Married	Married	Married	Married	87.03	94.01	75.21	81.7	72.11
1813	0	5980	Male	cycle+diploma	Poor	Ideal	Intermediate	Ideal	Intermediate	Ideal	1	2	3	Intermediate	33	36	40	44	49	Married	Married	Married	Married	85.75	82.28	88.87	64.55	62.33
1814	0	5980	Female	cycle+diploma	Intermediate	Ideal	Ideal	Ideal	Ideal	Ideal	2	3	5	Ideal	33	36	40	44	49	Married	Married	Married	Married	94.44	87.52	98.12	72.84	62.67
1815	0	4236	Female	cycle+diploma	Intermediate	Ideal	Ideal	Intermediate	Ideal	Intermediate	1	2	3	Intermediate	56	60	64	68		Married	Married	Married	Divorced+Widowed	89.03	73.94	93.12	69.9
1816	0	4962	Male	Higher Diploma	Intermediate	Ideal	Ideal	Ideal	Intermediate	Poor	0	3	3	Intermediate	47	51	53	57	61	Married	Married	Married	Married	72.49	92.31	66.28	70.99	62.66
1817	0	4962	Female	cycle+diploma	Poor	Ideal	Ideal	Ideal	Ideal	Ideal	2	3	5	Ideal	44	48	51	55	58	Married	Married	Married	Married	77.5	80.45	78.77	60.09	66.02
1818	0	4845	Male	cycle+diploma	Intermediate	Ideal	Ideal	Ideal	Ideal	Poor	1	3	4	Intermediate	32	35	39	41	45	Married	Married	Married	Married	94.01	112.62	89.5	107.97	70.11
1819	0	4845	Female	cycle+diploma	Intermediate	Ideal	Ideal	Ideal	Ideal	Ideal	2	3	5	Ideal	30	34	37	40	44	Married	Married	Married	Married	105.26	88.76	86.91	85.1	64.92
1820	1	1546	Male	illiterate+primary	Poor	Poor	Intermediate	Intermediate	Ideal	Ideal	2	0	2	Poor	55	58	61	63	66	Married	Married	Married	Married	72	70.49	57.29	68.06	60.5
1821	0	4073	Female	illiterate+primary	Ideal	Ideal	Ideal	Ideal	Intermediate	Ideal	2	3	5	Ideal	45	48	51	53	56	Married	Married	Married	Married	94.73	92.76	69.35	77.67	66.95
1822	1	2708	Male	cycle+diploma	Intermediate	Ideal	Ideal	Ideal	Ideal	Intermediate	1	3	4	Intermediate	60	63	66	69	72	Married	Married	Married	Married	63.1	75.61	66.64	59.23	63.89
1823	0	4444	Female	cycle+diploma	Poor	Ideal	Intermediate	Ideal	Ideal	Intermediate	1	2	3	Intermediate	51	54	57	60	63	Married	Married	Married	Married	78.77	67.9	75.52	65.1	72.4
1824	0	3430	Female	Higher Diploma	Intermediate	Ideal	Ideal	Ideal	Ideal	Intermediate	1	3	4	Intermediate	28	30	34	37		Married	Married	Married	Married	92.58	80.37	102.34	76.51
1825	0	4547	Female	cycle+diploma	Ideal	Ideal	Ideal	Ideal	Ideal	Intermediate	2	3	5	Ideal	20	23	26	29	33	Single	Single	Single	Single	97.93	75.23	93.89	72.13	78.7
1826	1	587	Female	illiterate+primary	Intermediate	Poor	Ideal	Ideal	Ideal	Ideal	2	2	4	Intermediate	58	61	64	67		Married	Married	Married	Married	66.02	57.61	71.89	55.23
1827	0	2413	Male	illiterate+primary	Intermediate	Intermediate	Ideal	Ideal	Poor	Ideal	1	2	3	Intermediate	34	38	41			Married	Married	Married		92.7	110.27	88.25
1828	1	1795	Female	cycle+diploma	Poor	Intermediate	Ideal	Ideal	Ideal	Poor	1	2	3	Intermediate	27	30	34			Married	Married	Married		82.08	91.29	56.9
1829	1	3822	Female	illiterate+primary	Poor	Poor	Intermediate	Poor	Intermediate	Intermediate	0	0	0	Poor	63	66	69	72	75	Divorced+Widowed	Divorced+Widowed	Divorced+Widowed	Divorced+Widowed	72.4	62.41	69.41	67.97	58.59
1830	0	5227	Female	Higher Diploma	Intermediate	Ideal	Ideal	Ideal	Ideal	Poor	1	3	4	Intermediate	33	36	39	43	47	Married	Married	Married	Married	89.39	87.52	75.45	65.37	71.32
1831	1	4367	Female	illiterate+primary	Poor	Ideal	Ideal	Ideal	Ideal	Ideal	2	3	5	Ideal	61	64	69	71	74	Married	Married	Married	Married	74.42	71.89	69.41	68.44	52.58
1832	0	1977	Male	cycle+diploma	Ideal	Ideal	Ideal	Ideal	Ideal	Ideal	3	3	6	Ideal	21	23	26			Single	Single	Single		101.56	90.14	88.26
1833	0	4029	Male	cycle+diploma	Intermediate	Intermediate	Ideal	Ideal	Ideal	Poor	1	2	3	Intermediate	47	50	53	56	58	Married	Married	Married	Married	84.61	82.84	66.28	79.42	78.31
1834	0	2798	Female	cycle+diploma	Intermediate	Ideal	Ideal	Ideal	Ideal	Poor	1	3	4	Intermediate	21	24	29	33		Single	Single	Married	Married	97.25	83.83	72.13
1835	0	4765	Male	Higher Diploma	Ideal	Intermediate	Ideal	Poor	Intermediate	Ideal	2	1	3	Intermediate	52	55	58	61	65	Divorced+Widowed	Divorced+Widowed	Divorced+Widowed	Divorced+Widowed	95.1	89.75	78.31	69.02	74.56
1836	0	2161	Male	illiterate+primary	Ideal	Ideal	Intermediate	Ideal	Ideal	Ideal	3	2	5	Ideal	61		67			Married		Married		76.68		66.18
1837	0	2161	Female	illiterate+primary	Intermediate	Intermediate	Intermediate	Ideal	Ideal	Intermediate	1	1	2	Poor	51		57			Married		Married		69.35		66.49
1838	0	1245	Male	cycle+diploma	Intermediate	Ideal	Ideal	Ideal	Ideal	Poor	1	3	4	Intermediate	25	29				Single	Single			74.41	86.42
1839	1	2474	Female	cycle+diploma	Ideal	Ideal	Ideal	Ideal	Ideal	Intermediate	2	3	5	Ideal	37	42	46	50		Married	Married	Married	Married	70.5	73.87	57.62	62.24
1840	0	5167	Male	cycle+diploma	Intermediate	Ideal	Ideal	Ideal	Ideal	Ideal	2	3	5	Ideal	40	44	47	50	54	Married	Married	Married	Married	89.86	77.78	76.16	61.89	72.5
1841	0	5165	Female	illiterate+primary	Ideal	Ideal	Ideal	Ideal	Ideal	Ideal	3	3	6	Ideal	39	42	45	49	53	Married	Married	Married	Married	97.34	83.91	82.16	62.67	68.38
1842	0	2759	Female	cycle+diploma	Intermediate	Ideal	Ideal	Ideal	Ideal	Ideal	2	3	5	Ideal	36	40	44			Married	Married	Married		87.52	74.92	82.74
1843	1	1554	Female	illiterate+primary	Intermediate	Ideal	Poor	Ideal	Ideal	Ideal	2	2	4	Intermediate	60	63	66	69	72	Divorced+Widowed	Divorced+Widowed	Divorced+Widowed	Divorced+Widowed	73.94	72.4	50.07	61.11	59.84
1844	0	4815	Male	Higher Diploma	Intermediate	Poor	Intermediate	Ideal	Poor	Poor	0	1	1	Poor	55	59	62	65	68	Married	Married	Married	Married	79.11	70	85.44	67.11	65.71
1845	0	4812	Female	Higher Diploma	Ideal	Ideal	Ideal	Ideal	Ideal	Intermediate	2	3	5	Ideal	22	27	30	33	36	Single	Married	Married	Married	96.57	82.08	105.26	89.39	87.52
1846	0	1852	Female	cycle+diploma	Poor	Intermediate	Intermediate	Intermediate	Ideal	Poor	1	0	1	Poor	51	56				Married	Married			78.77	76.05
1847	0	4418	Male	Higher Diploma	Ideal	Ideal	Intermediate	Ideal	Ideal	Intermediate	2	2	4	Intermediate	23	27	30	33	35	Single	Single	Single	Single	90.14	87.65	95.34	104.75	82.86
1848	0	1267	Male	cycle+diploma	Ideal	Intermediate	Ideal	Ideal	Ideal	Ideal	3	2	5	Ideal	31	35				Single	Single			94.67	82.86
1849	0	2193	Female	cycle+diploma	Ideal	Intermediate	Ideal	Ideal	Ideal	Poor	2	2	4	Intermediate	20	23	26			Single	Single	Single		86.22	95.89	93.89
1850	1	1669	Female	Higher Diploma	Ideal	Ideal	Intermediate	Ideal	Ideal	Poor	2	2	4	Intermediate	36	38	42	45	49	Married	Married	Married	Married	68.67	60.95	59.26	64.46	70.33
1851	1	679	Male	cycle+diploma	Intermediate	Poor	Intermediate	Poor	Ideal	Poor	1	0	1	Poor	59	63	66	70	73	Married	Married	Married	Married	69.3	51.97	35.94	26.68	18.67
1852	0	5150	Female	cycle+diploma	Intermediate	Intermediate	Ideal	Poor	Ideal	Poor	1	1	2	Poor	41	45	49	52	55	Married	Married	Married	Married	95.98	82.16	79.88	90.19	76.59
1853	0	5164	Male	Higher Diploma	Poor	Poor	Ideal	Ideal	Ideal	Intermediate	1	2	3	Intermediate	21	25	28	31	35	Single	Single	Single	Single	82.99	88.89	66.45	60.18	75.21
1854	0	4868	Female	cycle+diploma	Poor	Ideal	Ideal	Ideal	Ideal	Ideal	2	3	5	Ideal	30	34	37	40	44	Married	Married	Married	Married	111.99	102.34	86.91	74.92	72.84
1855	0	4463	Female	cycle+diploma	Poor	Ideal	Ideal	Ideal	Ideal	Ideal	2	3	5	Ideal	38	41	43	46	50	Married	Married	Married	Married	75.98	66.3	73.36	64.01	69.84
1856	0	4644	Male	cycle+diploma	Ideal	Ideal	Ideal	Ideal	Poor	Poor	1	3	4	Intermediate	20	23	26	28	32	Single	Single	Single	Single	102.28	112.37	98.05	87.03	84.62
1857	1	622	Female	illiterate+primary	Poor	Ideal	Intermediate	Ideal	Ideal	Poor	1	2	3	Intermediate	56	59	62	65	69	Married	Married	Married	Married	64.6	58.42	64.19	56.01	61.11
1858	0	3606	Male	Higher Diploma	Intermediate	Ideal	Ideal	Ideal	Ideal	Intermediate	1	3	4	Intermediate	28	31	34	38		Married	Married	Married	Married	87.03	94.67	75.74	81.13
1859	0	4936	Male	Higher Diploma	Ideal	Intermediate	Intermediate	Intermediate	Ideal	Intermediate	2	0	2	Poor	31	33	36	39	44	Single	Married	Married	Married	85.22	93.35	82.28	73.13	70.61
1860	0	2423	Male	cycle+diploma	Ideal	Ideal	Intermediate	Ideal	Poor	Poor	1	2	3	Intermediate	53	56	59			Married	Married	Married		73.01	89.12	70
1861	0	3516	Male	cycle+diploma	Ideal	Ideal	Intermediate	Ideal	Ideal	Intermediate	2	2	4	Intermediate	25	29		35		Single	Single		Married	80.69	96.01		103.29
1862	0	3516	Male	cycle+diploma	Intermediate	Ideal	Ideal	Ideal	Ideal	Intermediate	1	3	4	Intermediate	23	26	29	32		Single	Single	Single	Single	81.83	88.26	78.45	94.01
1863	0	3478	Female	Higher Diploma	Ideal	Ideal	Ideal	Ideal	Ideal	Poor	2	3	5	Ideal	28	31	34	37		Married	Married	Married	Married	81.51	79.81	62.69	68.19
1864	0	3478	Female	cycle+diploma	Ideal	Ideal	Ideal	Ideal	Ideal	Poor	2	3	5	Ideal	22	26	28	32		Single	Single	Single	Single	96.57	93.89	81.51	90.02
1865	0	2400	Male	cycle+diploma	Poor	Intermediate	Ideal	Intermediate	Ideal	Intermediate	1	1	2	Poor	42	45	48			Married	Married	Married		83.93	70.11	84.01
1866	0	4255	Female	Higher Diploma	Intermediate	Ideal	Ideal	Ideal	Ideal	Ideal	2	3	5	Ideal	46		55	57		Married		Married	Married	81.58		60.09	66.49
1867	1	564	Female	illiterate+primary	Poor	Poor	Poor	Ideal	Ideal	Poor	1	1	2	Poor	61	64	66	69	73	Married	Married	Married	Married	64.64	50.77	55.62	49.02	47.66
1868	1	2787	Female	cycle+diploma	Poor	Ideal	Ideal	Ideal	Ideal	Intermediate	1	3	4	Intermediate	47	50	53	57	60	Married	Married	Married	Married	63.56	69.84	68.38	59.25	65.1
1869	0	5130	Female	cycle+diploma	Intermediate	Intermediate	Intermediate	Ideal	Ideal	Ideal	2	1	3	Intermediate	55	60	62	65	69	Married	Married	Married	Married	76.59	73.94	72.91	62.85	69.41
1870	0	3977	Female	cycle+diploma	Ideal	Ideal	Ideal	Ideal	Ideal	Ideal	3	3	6	Ideal	36	40	43	46		Married	Married	Married	Married	68.67	74.92	65.37	64.01
1871	0	3432	Female	Higher Diploma	Intermediate	Ideal	Ideal	Ideal	Ideal	Ideal	2	3	5	Ideal	30	33	36	39		Married	Married	Married	Married	80.37	103.07	87.52	75.45
1872	0	3775	Female	Higher Diploma	Ideal	Ideal	Ideal	Ideal	Ideal	Poor	2	3	5	Ideal	25	28	31	35		Single	Single	Married	Married	74.18	92.58	79.81	77.6
1873	0	5053	Female	cycle+diploma	Poor	Ideal	Ideal	Intermediate	Ideal	Poor	1	2	3	Intermediate	51	54	57	61	65	Married	Married	Married	Married	78.77	88.93	75.52	73.43	62.85
1874	1	2788	Female	illiterate+primary	Poor	Intermediate	Ideal	Poor	Ideal	Ideal	2	1	3	Intermediate	49	53			61	Married	Married			103.47	89.56			51.86
1875	0	4416	Male	cycle+diploma	Intermediate	Ideal	Ideal	Ideal	Poor	Intermediate	0	3	3	Intermediate	50	53	57		62	Married	Married	Married		92.96	73.01	78.87		68.54
1876	0	1274	Female	Higher Diploma	Intermediate	Ideal	Ideal	Ideal	Ideal	Poor	1	3	4	Intermediate	23	27				Married	Married			95.89	73.15
1877	0	4936	Male	illiterate+primary	Intermediate	Intermediate	Ideal	Ideal	Ideal	Poor	1	2	3	Intermediate	44	47	49	54	57	Married	Married	Married	Married	86.41	84.61	83.43	72.5	88.5
1878	0	4981	Female	cycle+diploma	Ideal	Intermediate	Ideal	Ideal	Ideal	Intermediate	2	2	4	Intermediate	35	38	41	45	49	Married	Married	Married	Married	77.6	86.3	97.43	94.73	79.88
1879	1	4169	Female	cycle+diploma	Poor	Intermediate	Intermediate	Ideal	Ideal	Poor	1	1	2	Poor	53	56	59	63	65	Married	Married	Married	Married	71.84	66.95	65.56	63.74	56.01
1880	0	4696	Female	Higher Diploma	Ideal	Ideal	Intermediate	Ideal	Ideal	Poor	2	2	4	Intermediate	27	30	34	37	40	Married	Married	Married	Married	102.82	80.37	102.34	112.57	85.1
1881	0	4559	Female	Higher Diploma	Ideal	Ideal	Ideal	Ideal	Ideal	Poor	2	3	5	Ideal	26	29	32	36	38	Married	Married	Married	Married	93.89	106	116.59	113.36	86.3
1882	0	5117	Female	cycle+diploma	Ideal	Ideal	Ideal	Ideal	Ideal	Ideal	3	3	6	Ideal	21	24	28	32	35	Single	Married	Married	Married	104.21	109.79	106.75	79.25	77.6
1883	0	3753	Male	Higher Diploma	Poor	Ideal	Intermediate	Ideal	Ideal	Ideal	2	2	4	Intermediate	38	41	45	49		Married	Married	Married	Married	73.65	88.25	77.24	83.43
1884	0	5000	Female	Higher Diploma	Intermediate	Ideal	Ideal	Ideal	Ideal	Intermediate	1	3	4	Intermediate	22	25	28	32	35	Single	Single	Single	Single	111.34	109.02	106.75	103.79	69.15
1885	0	3337	Male	Higher Diploma	Intermediate	Intermediate	Ideal	Ideal	Ideal	Ideal	2	2	4	Intermediate	26	28	32	35		Single	Married	Married	Married	80.12	108.49	84.62	82.86
1886	1	1781	Male	cycle+diploma	Poor	Poor	Ideal	Ideal	Intermediate	Ideal	1	2	3	Intermediate	60	64	67	70	74	Married	Married	Married	Married	63.1	61.35	54.92	45.76	41.35
1887	0	5117	Female	Higher Diploma	Intermediate	Ideal	Ideal	Ideal	Ideal	Ideal	2	3	5	Ideal	38	42	45	49	52	Married	Married	Married	Married	60.95	83.91	72.33	70.33	68.86
1888	0	5255	Female	Higher Diploma	Poor	Ideal	Intermediate	Ideal	Ideal	Ideal	2	2	4	Intermediate	31	35	38	42	46	Married	Married	Married	Married	116.33	101.63	99.51	96.75	81.58
1889	1	2191	Male	cycle+diploma	Intermediate	Ideal	Ideal	Ideal	Ideal	Ideal	2	3	5	Ideal	63	67	70	73	76	Married	Married	Married	Married	75.61	66.18	53.78	57.59	51.56
1890	1	569	Female	illiterate+primary	Intermediate	Ideal	Intermediate	Poor	Ideal	Poor	1	1	2	Poor	55	58	62	66	69	Married	Married	Married	Married	76.59	52.96	72.91	55.62	54.46
1891	0	3828	Male	Higher Diploma	Intermediate	Ideal	Ideal	Ideal	Poor	Ideal	1	3	4	Intermediate	35	38	41	45		Single	Single	Single	Married	103.29	81.13	72.11	70.11
1892	0	5012	Male	cycle+diploma	Poor	Intermediate	Intermediate	Ideal	Ideal	Poor	1	1	2	Poor	33	36	40	44	47	Married	Married	Married	Married	84.03	82.28	99.72	77.78	76.16
1893	1	3140	Female	cycle+diploma	Ideal	Ideal	Ideal	Ideal	Ideal	Ideal	3	3	6	Ideal	42	46	49	53	56	Married	Married	Married	Married	78.6	64.01	70.33	54.85	59.67
1894	1	1533	Male	Higher Diploma	Ideal	Intermediate	Intermediate	Ideal	Ideal	Intermediate	2	1	3	Intermediate	60	62	65	69		Married	Married	Married	Married	69.51	68.54	55.7	65.25
1895	1	1534	Female	Higher Diploma	Intermediate	Ideal	Intermediate	Ideal	Ideal	Poor	1	2	3	Intermediate	49	51	54	58		Married	Married	Married	Married	70.33	61.8	49.45	58.83
1896	0	5075	Female	cycle+diploma	Poor	Ideal	Poor	Ideal	Ideal	Poor	1	2	3	Intermediate	38	42	45	49	52	Married	Married	Married	Married	70.01	83.91	82.16	70.33	78.22
1897	0	3443	Male	cycle+diploma	Intermediate	Ideal	Ideal	Ideal	Ideal	Poor	1	3	4	Intermediate	20		26	30		Single		Single	Single	102.28		98.05	106.98
1898	0	2574	Male	cycle+diploma	Poor	Ideal	Ideal	Ideal	Ideal	Ideal	2	3	5	Ideal	42	45	49			Married	Married	Married		78.88	77.24	75.1
1899	0	2574	Female	cycle+diploma	Intermediate	Ideal	Intermediate	Ideal	Ideal	Ideal	2	2	4	Intermediate	35	38	42			Married	Married	Married		88.14	99.51	83.91
1900	0	3899	Male	Higher Diploma	Poor	Intermediate	Ideal	Ideal	Ideal	Poor	1	2	3	Intermediate	36	39	43	46		Married	Married	Married	Married	78.31	73.13	65.01	76.69
1901	0	3899	Female	Higher Diploma	Intermediate	Ideal	Ideal	Ideal	Ideal	Poor	1	3	4	Intermediate	31	35	39	42		Married	Married	Married	Married	98.54	101.63	75.45	83.91
1902	0	5619	Male	cycle+diploma	Intermediate	Intermediate	Ideal	Ideal	Ideal	Ideal	2	2	4	Intermediate	47	51	54	59	63	Married	Married	Married	Married	84.61	92.31	90.38	70	62.95
1903	0	4126	Male	cycle+diploma	Intermediate	Ideal	Ideal	Ideal	Ideal	Poor	1	3	4	Intermediate	23	26	29	34		Single	Married	Married	Married	100.14	98.05	96.01	83.44
1904	0	1056	Female	cycle+diploma	Intermediate	Ideal	Ideal	Ideal	Ideal	Intermediate	1	3	4	Intermediate	39	41				Married	Married			67.24	84.5
1905	0	4686	Female	illiterate+primary	Intermediate	Poor	Ideal	Ideal	Ideal	Ideal	2	2	4	Intermediate	59	62	64	67	71	Married	Married	Married	Married	65.56	64.19	82.9	70.4	68.44
1906	1	1801	Female	cycle+diploma	Intermediate	Intermediate	Intermediate	Ideal	Ideal	Ideal	2	1	3	Intermediate	60	63	67			Divorced+Widowed	Divorced+Widowed	Divorced+Widowed		73.94	72.4	55.23
1907	0	5052	Female	cycle+diploma	Intermediate	Ideal	Ideal	Ideal	Ideal	Ideal	2	3	5	Ideal	53	58	60	64	67	Divorced+Widowed	Divorced+Widowed	Divorced+Widowed	Divorced+Widowed	63.73	74.99	73.94	71.89	61.98
1908	0	3749	Female	illiterate+primary	Ideal	Intermediate	Ideal	Ideal	Ideal	Poor	2	2	4	Intermediate	36	39	42	46		Married	Married	Married	Married	76.13	85.7	73.87	64.01
1909	0	3490	Male	illiterate+primary	Ideal	Ideal	Ideal	Ideal	Ideal	Intermediate	2	3	5	Ideal	40	42	45	49		Married	Married	Married	Married	88.87	87.63	85.8	83.43
1910	0	3655	Male	cycle+diploma	Intermediate	Ideal	Intermediate	Ideal	Ideal	Intermediate	1	2	3	Intermediate	41	43	47	51		Married	Married	Married	Married	88.25	78.33	69.13	61.46
1911	0	4423	Female	cycle+diploma	Intermediate	Ideal	Ideal	Ideal	Ideal	Poor	1	3	4	Intermediate	34	37	40	43	46	Married	Married	Married	Married	102.34	100.21	85.1	83.32	81.58
1912	0	4662	Male	Higher Diploma	Poor	Poor	Intermediate	Ideal	Ideal	Poor	1	1	2	Poor	27	30	34	36	40	Married	Married	Married	Married	79.56		83.44	82.28	99.72
1913	1	1962	Female	illiterate+primary	Poor	Ideal	Ideal	Intermediate	Ideal	Poor	1	2	3	Intermediate	49	52		57	60	Married	Married		Married	79.88	90.19		53.33	73.94
1914	0	2008	Male	Higher Diploma	Intermediate	Intermediate	Ideal	Ideal	Ideal	Ideal	2	2	4	Intermediate	60	63	66			Married	Married	Married		77.22	68.06	74.04
1915	0	918	Female	Higher Diploma	Ideal	Poor	Poor	Ideal	Ideal	Poor	2	1	3	Intermediate	60	62				Married	Married			73.94	72.91
1916	0	4902	Female	cycle+diploma	Poor	Poor	Poor	Poor	Ideal	Poor	1	0	1	Poor	38	41		48	52	Divorced+Widowed	Divorced+Widowed		Divorced+Widowed	117.6	74.39		70.82	68.86
1917	0	4737	Female	Higher Diploma	Intermediate	Intermediate	Intermediate	Ideal	Ideal	Intermediate	1	1	2	Poor	36	40	42	45	49	Single	Single	Single	Single	80.95	74.92	83.91	64.46	62.67
1918	0	4203	Female	Higher Diploma	Ideal	Ideal	Intermediate	Ideal	Ideal	Poor	2	2	4	Intermediate	35	38	41	44	47	Single	Single	Single	Single	62.25	86.3	66.3	72.84	71.32
1919	0	5383	Female	cycle+diploma	Intermediate	Poor	Intermediate	Ideal	Ideal	Poor	1	1	2	Poor	36	41	44	47	51	Married	Married	Married	Married	87.52	84.5	72.84	81.01	72.86
1920	0	4814	Female	cycle+diploma	Intermediate	Ideal	Ideal	Ideal	Ideal	Ideal	2	3	5	Ideal	30	33	36	40	43	Married	Married	Married	Married	71.62	89.39	68.67	66.76	83.32
1921	0	4814	Male	cycle+diploma	Ideal	Intermediate	Intermediate	Ideal	Ideal	Poor	2	1	3	Intermediate	36	39	43	46	50	Married	Married	Married	Married	74.69	80.56	71.1	63.65	82.84
1922	0	4507	Female	cycle+diploma	Intermediate	Ideal	Ideal	Poor	Ideal	Ideal	2	2	4	Intermediate	42	46	49	52	55	Married	Married	Married	Married	79.61	81.58	79.88	61.37	67.43
1923	0	4507	Female	illiterate+primary	Intermediate	Ideal	Intermediate	Poor	Ideal	Poor	1	1	2	Poor	62	67		71	74	Married	Divorced+Widowed		Divorced+Widowed	73.9	61.98			67.02
1924	0	4256	Female	cycle+diploma	Ideal	Intermediate	Ideal	Ideal	Ideal	Ideal	3	2	5	Ideal	43	46	49	52	54	Married	Married	Married	Married	83.32	81.58	92.11	78.22	67.9
1925	0	3158	Male	Higher Diploma	Intermediate	Ideal	Ideal	Ideal	Intermediate	Ideal	1	3	4	Intermediate	23		27	31		Single		Single	Married	100.14		109.26	77.36
1926	0	3458	Male	cycle+diploma	Intermediate	Ideal	Ideal	Ideal	Poor	Ideal	1	3	4	Intermediate	34		41	44		Married		Married	Married	69.25		65.93	64.55
1927	0	3152	Female	illiterate+primary	Intermediate	Ideal	Ideal	Ideal	Ideal	Ideal	2	3	5	Ideal	38	41	44	47		Married	Married	Married	Married	86.3	74.39	64.92	71.32
1928	1	2784	Male	cycle+diploma	Poor	Intermediate	Ideal	Ideal	Ideal	Poor	1	2	3	Intermediate	48	51	54	57	62	Married	Married	Married	Married	82.2	74.05	65.82	54.21	62.22
1929	0	5058	Female	cycle+diploma	Ideal	Ideal	Ideal	Ideal	Ideal	Poor	2	3	5	Ideal	41	44	47	50	55	Married	Married	Married	Married	86.83	82.74	81.01	62.24	67.43
1930	0	4847	Male	cycle+diploma	Intermediate	Intermediate	Ideal	Ideal	Ideal	Ideal	2	2	4	Intermediate	24	28	31	34	38	Single	Single	Married	Married	89.51	87.03	106.23	83.44	90.13
1931	0	3638	Male	cycle+diploma	Ideal	Intermediate	Ideal	Ideal	Ideal	Ideal	3	2	5	Ideal	20	24	28	30		Single	Single	Married	Married	114.77	99.44	87.03	95.34
1932	1	4419	Male	illiterate+primary	Poor	Ideal	Ideal	Ideal	Ideal	Ideal	2	3	5	Ideal	54	57	60	64	68	Married	Married	Married	Married	77.14	64.44	69.51	61.35	59.65
1933	0	5170	Male	cycle+diploma	Ideal	Ideal	Ideal	Ideal	Ideal	Ideal	3	3	6	Ideal	21	24	28	31	35	Single	Single	Married	Married	107.44	89.51	87.03	85.22	75.21
1934	0	1052	Male	cycle+diploma	Ideal	Ideal	Ideal	Ideal	Poor	Ideal	2	3	5	Ideal	45	48				Married	Married			77.24	84.01
1935	0	3570	Male	cycle+diploma	Ideal	Intermediate	Ideal	Ideal	Intermediate	Ideal	2	2	4	Intermediate	22	24	28	31		Single	Married	Married	Married	100.85	99.44	87.03	94.67
1936	0	2371	Male	Higher Diploma	Poor	Poor	Intermediate	Intermediate	Intermediate	Poor	0	0	0	Poor	51	54	58			Married	Married	Married		82.26	80.55	78.31
1937	0	3527	Female	cycle+diploma	Poor	Intermediate	Ideal	Ideal	Ideal	Ideal	2	2	4	Intermediate	43	46	49	53		Married	Married	Married	Married	73.36	81.58	70.33	68.38
1938	0	4024	Female	cycle+diploma	Poor	Ideal	Ideal	Ideal	Ideal	Ideal	2	3	5	Ideal	22	24	27		33	Married	Married	Married		111.34	95.22	93.23		78.7
1939	0	4032	Female	cycle+diploma	Poor	Intermediate	Ideal	Ideal	Ideal	Intermediate	1	2	3	Intermediate	21	23	26		32	Single	Married	Married		85.62	95.89	93.89		90.02
1940	0	4554	Male	cycle+diploma	Intermediate	Ideal	Ideal	Ideal	Ideal	Ideal	2	3	5	Ideal	34	37	41		47	Married	Married	Married		83.44	90.76			76.16
1941	0	4919	Male	Higher Diploma	Poor	Poor	Intermediate	Poor	Ideal	Ideal	2	0	2	Poor	62	65	68	72	75	Married	Married	Married	Married	93.59	83.66	65.71	70.98	62.56
1942	1	3066	Female	illiterate+primary	Poor	Intermediate	Ideal	Ideal	Ideal	Intermediate	1	2	3	Intermediate	63	66	69	73	76	Married	Married	Married	Married	82.24	70.89	61.11	59.42	58.18
1943	0	3420	Female	cycle+diploma	Ideal	Ideal	Ideal	Ideal	Ideal	Ideal	3	3	6	Ideal	29	31	34	38		Married	Married	Married	Married	106	90.65	102.34	75.98
1944	0	3415	Male	cycle+diploma	Poor	Ideal	Intermediate	Ideal	Poor	Poor	0	2	2	Poor	32	35	38	42		Married	Married	Married	Married	94.01	103.29	81.13	87.63
1945	0	3415	Female	cycle+diploma	Ideal	Ideal	Intermediate	Ideal	Ideal	Ideal	3	2	5	Ideal	28	31	34	38		Married	Married	Married	Married	81.51	90.65	78.14	75.98
1946	0	3571	Female	cycle+diploma	Ideal	Ideal	Ideal	Ideal	Poor	Ideal	2	3	5	Ideal	33	36	39	42		Married	Married	Married	Married	94.44	87.52	85.7	73.87
1947	1	4288	Female	cycle+diploma	Intermediate	Ideal	Intermediate	Ideal	Ideal	Ideal	2	2	4	Intermediate	46	50	53	56	60	Married	Married	Married	Married	60.66	91.46	77.67	66.95	58.01
1948	0	2865	Female	cycle+diploma	Ideal	Ideal	Ideal	Ideal	Ideal	Poor	2	3	5	Ideal	20	23	28			Single	Single	Single		91.74	110.57	92.58
1949	0	5154	Female	cycle+diploma	Intermediate	Ideal	Ideal	Ideal	Ideal	Poor	1	3	4	Intermediate	48	51	55	58	62	Married	Married	Married	Married	105.2	78.77	99.2	86.47	64.19
1950	0	4986	Female	Higher Diploma	Intermediate	Ideal	Ideal	Ideal	Ideal	Poor	1	3	4	Intermediate	24	28	31	34	38	Married	Married	Married	Married	74.71	81.51	79.81	78.14	86.3
1951	1	609	Female	cycle+diploma	Ideal	Ideal	Intermediate	Intermediate	Ideal	Intermediate	2	1	3	Intermediate	43	46	49	52	56	Married	Married	Married	Married	64.66	57.62	62.67	61.37	59.67
1952	0	4310	Male	cycle+diploma	Poor	Intermediate	Ideal	Ideal	Ideal	Poor	1	2	3	Intermediate	49	52	55	57	61	Married	Married	Married	Married	75.1	73.53	97.86	78.87	76.68
1953	0	4758	Male	cycle+diploma	Ideal	Ideal	Intermediate	Ideal	Ideal	Ideal	3	2	5	Ideal	48	51	54	57	61	Married	Married	Married	Married	83.1	74.05	72.5	70.99	62.66
1954	1	4402	Female	illiterate+primary	Intermediate	Intermediate	Ideal	Ideal	Ideal	Ideal	2	2	4	Intermediate	50	54	57	60	63	Married	Married	Married	Married	69.84	67.9	66.49	65.1	56.8
1955	0	4250	Female	cycle+diploma	Ideal	Ideal	Ideal	Ideal	Intermediate	Intermediate	1	3	4	Intermediate	24	28			36	Married	Divorced+Widowed			83.83	92.58			68.67
1956	0	4207	Female	cycle+diploma	Ideal	Ideal	Ideal	Ideal	Ideal	Ideal	3	3	6	Ideal	37	40	43	46	49	Married	Married	Married	Married	86.91	98.12	73.36	81.58	70.33
1957	0	4207	Male	cycle+diploma	Intermediate	Poor	Ideal	Ideal	Ideal	Poor	1	2	3	Intermediate	41	44	47	50	53	Married	Married	Married	Married	88.25	77.78	69.13	74.57	73.01
1958	0	5203	Female	cycle+diploma	Poor	Intermediate	Ideal	Ideal	Ideal	Ideal	2	2	4	Intermediate	41	44	48	51	56	Married	Married	Married	Married	74.39	82.74	80.45	69.35	61.7
1959	0	5063	Male	Higher Diploma	Ideal	Ideal	Ideal	Intermediate	Poor	Intermediate	1	2	3	Intermediate	47	50	53	56	61	Married	Married	Married	Married	67.87	82.84	81.11	71.49	69.02
1960	0	4029	Male	cycle+diploma	Ideal	Ideal	Poor	Ideal	Ideal	Ideal	3	2	5	Ideal	22			33		Single			Married	90.78			76.28
1961	0	3044	Female	illiterate+primary	Intermediate	Ideal	Ideal	Ideal	Ideal	Intermediate	1	3	4	Intermediate	42	47	50			Married	Married	Married		93.91	71.32	69.84
1962	1	1782	Female	cycle+diploma	Ideal	Ideal	Ideal	Ideal	Ideal	Ideal	3	3	6	Ideal	62	65	69	72		Married	Married	Married	Married	72.91	71.39	54.46	53.32
1963	0	4720	Female	cycle+diploma	Poor	Ideal	Ideal	Ideal	Ideal	Ideal	2	3	5	Ideal	45		52	54	58	Married		Married	Married	72.33		68.86	77.13	74.99
1964	1	1455	Female	illiterate+primary	Poor	Ideal	Poor	Poor	Ideal	Ideal	2	1	3	Intermediate	51	54	57	59		Married	Married	Married	Married	69.35	60.51	53.33	40.15
1965	0	3802	Female	cycle+diploma	Ideal	Ideal	Ideal	Ideal	Ideal	Ideal	3	3	6	Ideal	21		28	31		Single		Married	Married	76.3		72.64	79.81
1966	0	3235	Female	Higher Diploma	Ideal	Ideal	Ideal	Ideal	Ideal	Poor	2	3	5	Ideal	26	32	35			Single	Single	Single		66.31	70.62	77.6
1967	0	4115	Female	cycle+diploma	Ideal	Ideal	Ideal	Ideal	Ideal	Poor	2	3	5	Ideal	20			31	34	Single			Married	76.84			79.81
1968	0	4701	Male	Higher Diploma	Ideal	Intermediate	Ideal	Ideal	Ideal	Ideal	3	2	5	Ideal	55	58	61	66	68	Married	Married	Married	Married	93.12	87.88	69.02	90.58	73
1969	0	3725	Female	Higher Diploma	Intermediate	Ideal	Ideal	Ideal	Ideal	Ideal	2	3	5	Ideal	28	32	35	38		Single	Single	Married	Married	81.51	79.25	77.6	75.98
1970	0	2563	Male	Higher Diploma	Ideal	Ideal	Ideal	Ideal	Intermediate	Intermediate	1	3	4	Intermediate	39	41	46			Married	Married	Married		89.5	99.03	76.69
1971	0	4382	Female	Higher Diploma	Intermediate	Ideal	Ideal	Ideal	Ideal	Poor	1	3	4	Intermediate	43	46	49	52	55	Single	Single	Single	Single	73.36	71.83	70.33	61.37	60.09
1972	0	5012	Male	cycle+diploma	Intermediate	Ideal	Ideal	Ideal	Poor	Ideal	1	3	4	Intermediate	28	31	35	39	42	Single	Single	Single	Single	79	94.67	92.05	80.56	78.88
1973	0	3829	Male	cycle+diploma	Ideal	Ideal	Ideal	Ideal	Ideal	Ideal	3	3	6	Ideal	20	23	27	31		Single	Single	Single	Married	102.28	100.14	79.56	85.22
1974	0	4271	Female	Higher Diploma	Ideal	Ideal	Ideal	Ideal	Ideal	Poor	2	3	5	Ideal	28	31	33	36	39	Single	Married	Married	Married	81.51	117.41	103.07	68.67	85.7
1975	0	3218	Female	Higher Diploma	Ideal	Ideal	Ideal	Ideal	Ideal	Poor	2	3	5	Ideal	28	30	34	37		Single	Single	Single	Single	92.58	91.29	69.64	76.51
1976	0	4257	Male	Higher Diploma	Ideal	Ideal	Ideal	Ideal	Ideal	Poor	2	3	5	Ideal	29	32	35	37	41	Single	Single	Married	Married	96.01	84.62	103.29	74.16	79.44
1977	0	4397	Male	cycle+diploma	Poor	Ideal	Ideal	Ideal	Poor	Intermediate	0	3	3	Intermediate	60	62	65	68	72	Married	Married	Married	Married	77.22	68.54	74.56	73	70.98
1978	0	4397	Female	cycle+diploma	Intermediate	Intermediate	Intermediate	Ideal	Ideal	Poor	1	1	2	Poor	51	53	57	60	63	Married	Married	Married	Married	69.35	68.38	75.52	65.1	72.4
1979	0	2921	Female	cycle+diploma	Ideal	Ideal	Ideal	Poor	Ideal	Intermediate	2	2	4	Intermediate	47	53	55			Married	Married	Married		100.99	89.56	88.31
1980	0	2943	Male	Higher Diploma	Intermediate	Ideal	Intermediate	Intermediate	Intermediate	Poor	0	1	1	Poor	54		59	62		Married		Married	Married	72.5		70	68.54
1981	0	4857	Male	Higher Diploma	Ideal	Ideal	Poor	Ideal	Ideal	Ideal	3	2	5	Ideal	44	47	51	54	57	Married	Married	Married	Married	84.55	94.94	82.26	72.5	70.99
1982	0	3570	Female	cycle+diploma	Poor	Intermediate	Ideal	Ideal	Ideal	Ideal	2	2	4	Intermediate	36	39	43	46		Married	Married	Married	Married	87.52	85.7	73.36	71.83
1983	0	3759	Female	Higher Diploma	Intermediate	Ideal	Ideal	Ideal	Ideal	Ideal	2	3	5	Ideal	35	38	42	45		Married	Married	Married	Married	84.71	75.98	108.68	72.33
1984	0	3302	Female	Higher Diploma	Ideal	Ideal	Poor	Ideal	Ideal	Ideal	3	2	5	Ideal	37	40	43	46		Married	Married	Married	Married	68.19	66.76	96.07	64.01
1985	1	3910	Male	cycle+diploma	Intermediate	Ideal	Intermediate	Ideal	Ideal	Poor	1	2	3	Intermediate	57	60	62	65	69	Married	Married	Married	Married	70.99	69.51	85.44	67.11	59.23
1986	1	2660	Female	Higher Diploma	Intermediate	Ideal	Intermediate	Ideal	Ideal	Poor	1	2	3	Intermediate	51	55	57	60		Married	Married	Married	Married	61.8	60.09	66.49	58.01
1987	0	3533	Female	cycle+diploma	Ideal	Ideal	Ideal	Ideal	Ideal	Poor	2	3	5	Ideal	23	26	28	32		Single	Single	Single	Married	84.42	93.89	106.75	79.25
1988	0	4381	Male	cycle+diploma	Ideal	Ideal	Ideal	Ideal	Ideal	Ideal	3	3	6	Ideal	41	44	46	49	53	Married	Married	Married	Married	79.44	77.78	76.69	75.1	73.01
1989	0	5606	Male	illiterate+primary	Ideal	Ideal	Ideal	Ideal	Ideal	Ideal	3	3	6	Ideal	60	64	69	72	75	Married	Married	Married	Married	80.76	84.25	65.25	70.98	77.99
1990	1	3904	Male	cycle+diploma	Ideal	Intermediate	Poor	Ideal	Poor	Ideal	2	1	3	Intermediate	47	50	54	56	59	Married	Divorced+Widowed	Married	Married	84.61	67.69	80.55	71.49	58.1
1991	0	1430	Female	Higher Diploma	Ideal	Ideal	Poor	Ideal	Ideal	Ideal	3	2	5	Ideal	52	56				Married	Divorced+Widowed			78.22	87.69
1992	1	1702	Male	cycle+diploma	Ideal	Ideal	Ideal	Ideal	Poor	Intermediate	1	3	4	Intermediate	58	61	64			Married	Married	Married		78.31	69.02	56.09
1993	1	1623	Female	cycle+diploma	Ideal	Intermediate	Intermediate	Ideal	Ideal	Ideal	3	1	4	Intermediate	53	55	59	62	65	Married	Married	Married	Divorced+Widowed	68.38	67.43	58.42	57.2	56.01
1994	0	5623	Female	cycle+diploma	Intermediate	Ideal	Ideal	Ideal	Ideal	Ideal	2	3	5	Ideal	47	51	56	59	62	Married	Married	Married	Married	75.89	78.77	66.95	65.56	84.07
1995	0	3387	Female	cycle+diploma	Ideal	Ideal	Intermediate	Ideal	Ideal	Poor	2	2	4	Intermediate	25	28		34		Single	Married		Married	94.55	81.51		69.64
1996	0	4200	Female	illiterate+primary	Poor	Intermediate	Poor	Ideal	Ideal	Ideal	2	1	3	Intermediate	59	62	65	68	70	Married	Married	Married	Married	65.56	64.19	62.85	61.54	60.68
1997	0	1419	Female	Higher Diploma	Ideal	Ideal	Ideal	Ideal	Intermediate	Poor	1	3	4	Intermediate	22	26				Married	Married			96.57	93.89
1998	1	2270	Female	cycle+diploma	Intermediate	Ideal	Ideal	Ideal	Intermediate	Intermediate	0	3	3	Intermediate	43	47		52	56	Married	Married		Married	83.32	71.32		55.24	59.67
1999	1	1440	Female	cycle+diploma	Intermediate	Ideal	Poor	Ideal	Ideal	Ideal	2	2	4	Intermediate	53	56	59	62	66	Divorced+Widowed	Divorced+Widowed	Divorced+Widowed	Divorced+Widowed	68.38	66.95	58.42	57.2	62.41
[truncated: 4,928 more rows]
